# Supplementary material for: Prophetic Granger Causality to infer gene regulatory networks
Source: PLoS One. 2017 Dec 6;12(12):e0170340. doi: 10.1371/journal.pone.0170340 (PMC5718405; doi:10.1371/journal.pone.0170340)
Supplement: S1 Table — Temporality Considered shows this methods use which time points in attempting to determine causality; “all” means all time points, before, during and after the time point being considered, “current” means only the present time point, and “t-1” means only the immediately previous time point. (XLSX) [file pone.0170340.s002.xlsx]

## Sheet: S1- Performance on other data
Supplemental Table S1. Performance on other data sets.
	Temporality considered	Yeung AUPRC	Yeung ROC	DREAM4 10 gene synthetic mean over 5 subnets AUPRC	DREAM4 10 gene synthetic mean over 5 subnets AUROC
PGC	all	0.263	0.523	0.278	0.646
GENIE3	current	0.324	0.613	0.396	0.778
Prophetic Genie3	all	0.2968	0.56	0.256	0.667
ARACNE (multiplicative)	current	0.26	0.5176	0.313	0.674
ARACNE (additive)	current	0.247	0.505	0.313	0.674
CLR	current	0.281	0.568	0.352	0.7266
ScanBMA (no prior)	t-1	0.283	0.555	0.317	0.719
ScanBMA (with prior)	t-1	0.281	0.568
EBDBnet, 1 hidden state	t-1	0.306	0.571	0.177	0.473
EBDBnet, 0 hidden states	t-1	0.295	0.55	0.169	0.456
