# Supplementary material for: Prophetic Granger Causality to infer gene regulatory networks
Source: PLoS One. 2017 Dec 6;12(12):e0170340. doi: 10.1371/journal.pone.0170340 (PMC5718405; doi:10.1371/journal.pone.0170340)
Supplement: S2 Table — (XLSX) [file pone.0170340.s003.xlsx]

## Sheet: S2- Mutual Regulation
Supplemental Table S2. Mutual Regulation
AKT_pS473	AKT_pT308
mTOR_pS2448	4EBP1_pT37_pT46
mTOR_pS2448	4EBP1_pS65
4EBP1_pS65	mTOR_pS2448
4EBP1_pT37_pT46	mTOR_pS2448
S6_pS235_S236	GSK3-alpha-beta_pS21_S9
AKT_pT308	AKT_pS473
EGFR_pY1068	HER2_pY1248
GSK3-alpha-beta_pS21_S9	S6_pS235_S236
CHK1_pS345	CHK2_pT68
CHK2_pT68	CHK1_pS345
GSK3-alpha-beta_pS21_S9	S6_pS240_S244
GSK3-alpha-beta_pS9	S6_pS240_S244
GSK3-alpha-beta_pS9	S6_pS235_S236
S6_pS240_S244	GSK3-alpha-beta_pS21_S9
S6_pS240_S244	GSK3-alpha-beta_pS9
S6_pS235_S236	GSK3-alpha-beta_pS9
HER2_pY1248	EGFR_pY1068
MAPK_pT202_Y204	p90RSK_pT359_S363
MEK1_pS217_S221	MAPK_pT202_Y204
PRAS40_pT246	4EBP1_pT37_pT46
GSK3-alpha-beta_pS21_S9	GSK3-alpha-beta_pS9
p90RSK_pT359_S363	MAPK_pT202_Y204
HER3_pY1298	HER2_pY1248
HER2_pY1248	HER3_pY1298
Rb_pS807_S811	p27_pT198
Rb_pS807_S811	p27_pT157
p27_pT157	Rb_pS807_S811
p27_pT198	Rb_pS807_S811
PKC-delta	MEK1_pS217_S221
MEK1_pS217_S221	c-Raf_pS338
PKC-delta	STAT3_pY705
MEK1_pS217_S221	PKC-delta
p70S6K_pT389	mTOR_pS2448
mTOR_pS2448	p70S6K_pT389
STAT3_pY705	PKC-delta
S6_pS235_S236	p70S6K_pT389
p70S6K_pT389	S6_pS235_S236
GSK3-alpha-beta_pS21_S9	AKT_pS473
AKT_pS473	4EBP1_pT37_pT46
c-Raf_pS338	MEK1_pS217_S221
MAPK_pT202_Y204	MEK1_pS217_S221
PRAS40_pT246	mTOR_pS2448
c-Raf_pS338	PKC-delta
PKC-delta	c-Raf_pS338
mTOR_pS2448	PRAS40_pT246
GSK3-alpha-beta_pS9	AKT_pT308
GSK3-alpha-beta_pS9	AKT_pS473
AKT_pS473	GSK3-alpha-beta_pS21_S9
AKT_pS473	GSK3-alpha-beta_pS9
GSK3-alpha-beta_pS21_S9	AKT_pT308
AKT_pT308	GSK3-alpha-beta_pS21_S9
c-Raf_pS338	PKC-pan-betaII_pS660
AKT_pT308	GSK3-alpha-beta_pS9
Rictor_pT1135	mTOR_pS2448
Rb_pS807_S811	p70S6K_pT389
EGFR_pY1173	HER2_pY1248
p70S6K_pT389	S6_pS240_S244
mTOR_pS2448	Rictor_pT1135
GSK3-alpha-beta_pS9	GSK3-alpha-beta_pS21_S9
AKT_pS473	AKT_pS473
AKT_pT308	AKT_pT308
c-Raf_pS338	BAD_pS112
S6_pS240_S244	p70S6K_pT389
BAD_pS112	c-Raf_pS338
c-Raf_pS338	PKC-alpha_pS657
NF-kB-p65_pS536	YAP_pS127
PRAS40_pT246	GSK3-alpha-beta_pS21_S9
MAPK_pT202_Y204	MAPK_pT202_Y204
PRAS40_pT246	AKT_pS473
HER2_pY1248	EGFR_pY1173
PKC-alpha_pS657	c-Raf_pS338
PKC-pan-betaII_pS660	PKC-alpha_pS657
HER2_pY1248	EGFR_pY992
PRAS40_pT246	YAP_pS127
PKC-pan-betaII_pS660	c-Raf_pS338
EGFR_pY1068	HER3_pY1298
HER3_pY1298	EGFR_pY992
EGFR_pY992	HER2_pY1248
EGFR_pY1173	HER3_pY1298
GSK3-alpha-beta_pS21_S9	p70S6K_pT389
EGFR_pY992	HER3_pY1298
HER3_pY1298	EGFR_pY1173
AMPK_pT172	ACC_pS79
HER3_pY1298	EGFR_pY1068
PKC-alpha_pS657	PKC-pan-betaII_pS660
c-Raf_pS338	Rb_pS807_S811
MAPK_pT202_Y204	BAD_pS112
p70S6K_pT389	4EBP1_pS65
p70S6K_pT389	GSK3-alpha-beta_pS21_S9
GSK3-alpha-beta_pS21_S9	mTOR_pS2448
JNK_pT183_pT185	p38_pT180_Y182
p70S6K_pT389	Rb_pS807_S811
p70S6K_pT389	GSK3-alpha-beta_pS9
p38_pT180_Y182	JNK_pT183_pT185
S6_pS235_S236	PRAS40_pT246
MAPK_pT202_Y204	p70S6K_pT389
4EBP1_pT37_pT46	PRAS40_pT246
JNK_pT183_pT185	MEK1_pS217_S221
MEK1_pS217_S221	JNK_pT183_pT185
p70S6K_pT389	PRAS40_pT246
Rb_pS807_S811	c-Raf_pS338
ACC_pS79	AMPK_pT172
BAD_pS112	PRAS40_pT246
PRAS40_pT246	BAD_pS112
p70S6K_pT389	4EBP1_pT37_pT46
4EBP1_pS65	p70S6K_pT389
MEK1_pS217_S221	p38_pT180_Y182
GSK3-alpha-beta_pS9	p70S6K_pT389
4EBP1_pT37_pT46	p70S6K_pT389
MEK1_pS217_S221	PKC-pan-betaII_pS660
mTOR_pS2448	GSK3-alpha-beta_pS21_S9
4EBP1_pT37_pT46	AKT_pT308
p70S6K_pT389	MAPK_pT202_Y204
p38_pT180_Y182	MEK1_pS217_S221
PKC-pan-betaII_pS660	JNK_pT183_pT185
GSK3-alpha-beta_pS9	mTOR_pS2448
mTOR_pS2448	GSK3-alpha-beta_pS9
AKT_pS473	HER3_pY1298
c-Raf_pS338	MAPK_pT202_Y204
MAPK_pT202_Y204	c-Raf_pS338
AKT_pT308	4EBP1_pT37_pT46
JNK_pT183_pT185	PKC-pan-betaII_pS660
STAT3_pY705	MAPK_pT202_Y204
4EBP1_pS65	AKT_pS473
AKT_pS473	S6_pS235_S236
PKC-pan-betaII_pS660	PKC-pan-betaII_pS660
AKT_pS473	4EBP1_pS65
MAPK_pT202_Y204	STAT3_pY705
4EBP1_pS65	AKT_pT308
GSK3-alpha-beta_pS21_S9	PRAS40_pT246
BAD_pS112	MAPK_pT202_Y204
YAP_pS127	TAZ_pS89
AKT_pT308	4EBP1_pS65
TAZ_pS89	YAP_pS127
PKC-pan-betaII_pS660	MEK1_pS217_S221
PKC-pan-betaII_pS660	PKC-delta
PKC-delta	PKC-pan-betaII_pS660
JNK_pT183_pT185	c-JUN_pS73
4EBP1_pT37_pT46	AKT_pS473
c-JUN_pS73	JNK_pT183_pT185
PRAS40_pT246	CHK2_pT68
CHK2_pT68	PRAS40_pT246
PRAS40_pT246	CHK1_pS345
Rb_pS807_S811	Src_pY527
CHK1_pS345	PRAS40_pT246
AKT_pS473	PRAS40_pT246
MAPK_pT202_Y204	JNK_pT183_pT185
NF-kB-p65_pS536	p38_pT180_Y182
S6_pS240_S244	CHK1_pS345
S6_pS235_S236	AKT_pS473
PRAS40_pT246	S6_pS235_S236
CHK2_pT68	GSK3-alpha-beta_pS21_S9
CHK2_pT68	S6_pS240_S244
S6_pS240_S244	CHK2_pT68
CHK1_pS345	S6_pS240_S244
AMPK_pT172	AMPK_pT172
YAP_pS127	NF-kB-p65_pS536
TAZ_pS89	PRAS40_pT246
PKC-delta	BAD_pS112
GSK3-alpha-beta_pS21_S9	CHK2_pT68
JNK_pT183_pT185	MAPK_pT202_Y204
YAP_pS127	MEK1_pS217_S221
BAD_pS112	PKC-delta
PRAS40_pT246	p70S6K_pT389
p38_pT180_Y182	NF-kB-p65_pS536
CHK2_pT68	S6_pS235_S236
MEK1_pS217_S221	YAP_pS127
GSK3-alpha-beta_pS9	CHK2_pT68
MEK1_pS217_S221	CHK2_pT68
GSK3-alpha-beta_pS21_S9	GSK3-alpha-beta_pS21_S9
GSK3-alpha-beta_pS9	GSK3-alpha-beta_pS9
CHK2_pT68	MEK1_pS217_S221
MEK1_pS217_S221	p70S6K_pT389
c-JUN_pS73	p90RSK_pT359_S363
p70S6K_pT389	MEK1_pS217_S221
CHK2_pT68	GSK3-alpha-beta_pS9
Src_pY527	Rb_pS807_S811
p90RSK_pT359_S363	c-JUN_pS73
YAP_pS127	PRAS40_pT246
PRAS40_pT246	TAZ_pS89
HER3_pY1298	AKT_pS473
S6_pS235_S236	CHK2_pT68
