# Supplementary material for: Prophetic Granger Causality to infer gene regulatory networks
Source: PLoS One. 2017 Dec 6;12(12):e0170340. doi: 10.1371/journal.pone.0170340 (PMC5718405; doi:10.1371/journal.pone.0170340)
Supplement: S3 Table — We also include the Prophetic GENIE3 results here, since this algorithm performed best in the post-contest analysis. We indicate for each edge whether it was found to depend on the cell type or the stimulus ligand condition by an ANOVA test (p<0.05). (XLSX) [file pone.0170340.s004.xlsx]

## Sheet: S3-Edge weight summary
Supplemental Table S3. Edge weight summary
source	target	consensus	BT20	BT549	MCF7	UACC812	dependsOnCellLine	dependsOnStimulus	prior	Prophetic Genie 3
AKT_pS473	AKT_pT308	0.56368	0.610018	0.529511	0.487314	0.627879	FALSE	FALSE	0	0.626559
mTOR_pS2448	4EBP1_pT37_pT46	0.510323	0.523487	0.500538	NA	0.506943	FALSE	FALSE	1	0.523557
mTOR_pS2448	4EBP1_pS65	0.508634	0.500213	0.505889	0.507783	0.520651	FALSE	FALSE	1	0.524134
4EBP1_pS65	mTOR_pS2448	0.505536	0.502674	0.501767	0.502447	0.515254	FALSE	FALSE	1	0.518567
4EBP1_pT37_pT46	mTOR_pS2448	0.502699	0.500558	0.503189	NA	0.504349	FALSE	FALSE	1	0.516454
S6_pS235_S236	GSK3-alpha-beta_pS21_S9	0.367038	0.297579	0.489191	0.306147	0.375234	TRUE	FALSE	0.578917	0.388236
AKT_pT308	AKT_pS473	0.362496	0.489236	0.167974	0.627879	0.164897	TRUE	FALSE	0	0.62788
EGFR_pY1068	HER2_pY1248	0.359001	0.327157	0.449911	0.113466	0.545469	TRUE	FALSE	0.20919	0.332718
GSK3-alpha-beta_pS21_S9	S6_pS235_S236	0.332991	0.289458	0.452356	0.290691	0.299459	TRUE	TRUE	0.578917	0.389608
CHK1_pS345	CHK2_pT68	0.328554	0.313962	0.333213	0.342437	0.324606	TRUE	FALSE	0.620946	0.394183
CHK2_pT68	CHK1_pS345	0.317106	0.32091	0.322989	0.314054	0.310473	FALSE	FALSE	0.620946	0.386525
GSK3-alpha-beta_pS21_S9	S6_pS240_S244	0.300675	0.318356	0.292046	0.295354	0.296944	TRUE	FALSE	0.578917	0.404722
GSK3-alpha-beta_pS9	S6_pS240_S244	0.295618	0.290259	0.301584	0.296323	0.294305	TRUE	FALSE	0.578917	0.420395
GSK3-alpha-beta_pS9	S6_pS235_S236	0.294556	0.289458	0.300777	0.294678	0.29331	TRUE	FALSE	0.578917	0.410251
S6_pS240_S244	GSK3-alpha-beta_pS21_S9	0.294267	0.289458	0.295062	0.291919	0.300628	TRUE	FALSE	0.578917	0.372976
S6_pS240_S244	GSK3-alpha-beta_pS9	0.292479	0.291334	0.295837	0.29111	0.291635	FALSE	FALSE	0.578917	0.378953
S6_pS235_S236	GSK3-alpha-beta_pS9	0.291884	0.289458	0.293433	0.293357	0.291286	FALSE	FALSE	0.578917	0.380746
HER2_pY1248	EGFR_pY1068	0.282608	0.340013	0.401594	0.112731	0.276092	TRUE	FALSE	0.20919	0.309438
MAPK_pT202_Y204	p90RSK_pT359_S363	0.279159	0.280964	0.266569	0.30024	0.268862	TRUE	FALSE	0.471407	0.472672
MEK1_pS217_S221	MAPK_pT202_Y204	0.271372	0.481099	0.13622	0.224752	0.243415	FALSE	FALSE	0.179416	0.291282
PRAS40_pT246	4EBP1_pT37_pT46	0.268856	0.519389	0.216483	NA	0.070697	FALSE	FALSE	0.0387786	0.125314
GSK3-alpha-beta_pS21_S9	GSK3-alpha-beta_pS9	0.254494	0.530875	0.192044	0.203002	0.0920557	TRUE	FALSE	0	0.3394
p90RSK_pT359_S363	MAPK_pT202_Y204	0.247353	0.240392	0.268679	0.239701	0.24064	FALSE	FALSE	0.471407	0.476318
S6_pS235_S236	S6_pS240_S244	0.233301	0.305809	0.108225	0.298641	0.220529	FALSE	FALSE	0	0.229936
HER3_pY1298	HER2_pY1248	0.228872	0.226739	0.227334	NA	0.232542	TRUE	FALSE	0.453478	0.240749
HER2_pY1248	HER3_pY1298	0.227918	0.226739	0.226739	NA	0.230276	TRUE	FALSE	0.453478	0.240778
Rb_pS807_S811	p27_pT198	0.222309	0.217354	0.232384	0.216027	0.223471	TRUE	FALSE	0.431838	0.247904
Rb_pS807_S811	p27_pT157	0.221427	0.217449	0.224122	0.227198	0.216938	TRUE	FALSE	0.431838	0.261132
p27_pT157	Rb_pS807_S811	0.221378	0.220896	0.226498	0.219543	0.218576	FALSE	FALSE	0.431838	0.247846
p27_pT198	Rb_pS807_S811	0.21838	0.21849	0.221075	0.21641	0.217544	FALSE	FALSE	0.431838	0.251112
PKC-delta	MEK1_pS217_S221	0.200151	0.193878	0.202764	NA	0.20381	FALSE	FALSE	0.387663	0.206712
MEK1_pS217_S221	c-Raf_pS338	0.198936	0.182537	0.164382	0.27491	0.173916	FALSE	FALSE	0.324205	0.247745
PKC-delta	STAT3_pY705	0.198655	0.196407	0.190612	NA	0.208947	TRUE	FALSE	0.373821	0.21755
MEK1_pS217_S221	PKC-delta	0.197868	0.197623	0.194862	NA	0.201118	FALSE	FALSE	0.387663	0.209598
p70S6K_pT389	mTOR_pS2448	0.192378	0.19799	0.187868	0.194241	0.189413	TRUE	FALSE	0.37296	0.23276
mTOR_pS2448	p70S6K_pT389	0.18961	0.19058	0.188022	0.190363	0.189474	FALSE	FALSE	0.37296	0.216159
STAT3_pY705	PKC-delta	0.189465	0.191674	0.188121	NA	0.188599	FALSE	FALSE	0.373821	0.210862
S6_pS235_S236	p70S6K_pT389	0.186815	0.195142	0.152998	0.248871	0.150248	TRUE	FALSE	0.224421	0.283076
p70S6K_pT389	S6_pS235_S236	0.184847	0.123401	0.123023	0.369133	0.123832	TRUE	FALSE	0.224421	0.377993
GSK3-alpha-beta_pS21_S9	AKT_pS473	0.175686	0.246081	0.168127	0.153559	0.134975	FALSE	FALSE	0.26607	0.149866
AKT_pS473	4EBP1_pT37_pT46	0.17398	0.0621092	0.393638	NA	0.0661932	FALSE	FALSE	0.117987	0.074698
c-Raf_pS338	MEK1_pS217_S221	0.170648	0.165692	0.163567	0.176926	0.176407	TRUE	FALSE	0.324205	0.25123
MAPK_pT202_Y204	MEK1_pS217_S221	0.164163	0.143722	0.160651	0.246245	0.106032	TRUE	TRUE	0.179416	0.214731
PRAS40_pT246	mTOR_pS2448	0.163443	0.16556	0.158366	0.170393	0.159452	TRUE	FALSE	0.30629	0.169336
c-Raf_pS338	PKC-delta	0.161799	0.163001	0.15973	NA	0.162665	FALSE	FALSE	0.313612	0.185157
PKC-delta	c-Raf_pS338	0.159088	0.159684	0.157415	NA	0.160164	FALSE	FALSE	0.313612	0.186713
mTOR_pS2448	PRAS40_pT246	0.155179	0.158054	0.153686	0.155478	0.153499	FALSE	FALSE	0.30629	0.173126
GSK3-alpha-beta_pS9	AKT_pT308	0.146664	0.159589	0.154648	0.138359	0.134059	TRUE	FALSE	0.26607	0.150366
GSK3-alpha-beta_pS9	AKT_pS473	0.145412	0.146094	0.153701	0.145033	0.136819	FALSE	FALSE	0.26607	0.149616
AKT_pS473	GSK3-alpha-beta_pS21_S9	0.142542	0.140072	0.158127	0.13327	0.1387	FALSE	FALSE	0.26607	0.149564
AKT_pS473	GSK3-alpha-beta_pS9	0.142514	0.140169	0.139669	0.143378	0.146838	FALSE	FALSE	0.26607	0.149824
GSK3-alpha-beta_pS21_S9	AKT_pT308	0.141388	0.133035	0.139961	0.158747	0.133809	FALSE	FALSE	0.26607	0.14956
AKT_pT308	GSK3-alpha-beta_pS21_S9	0.140217	0.133035	0.133035	0.155285	0.139514	TRUE	FALSE	0.26607	0.150256
c-Raf_pS338	PKC-pan-betaII_pS660	0.139594	0.103777	0.21852	NA	0.0964845	FALSE	FALSE	0.189428	0.160455
AKT_pT308	GSK3-alpha-beta_pS9	0.13704	0.135786	0.136636	0.140423	0.135313	FALSE	FALSE	0.26607	0.148688
Rictor_pT1135	mTOR_pS2448	0.136174	0.133264	0.151614	NA	0.123645	TRUE	FALSE	0.24162	0.2494
Rb_pS807_S811	p70S6K_pT389	0.135924	0.012891	0.0103627	0.492905	0.0275363	TRUE	FALSE	0.015497	0.0187374
EGFR_pY1173	HER2_pY1248	0.133766	0.205581	0.111121	0.109731	0.108632	FALSE	FALSE	0.20919	0.265857
p70S6K_pT389	S6_pS240_S244	0.132419	0.116228	0.119837	0.17589	0.117722	FALSE	FALSE	0.224421	0.323531
mTOR_pS2448	Rictor_pT1135	0.130667	0.148729	0.122071	NA	0.121202	FALSE	FALSE	0.24162	0.2054
GSK3-alpha-beta_pS9	GSK3-alpha-beta_pS21_S9	0.12894	0.106749	0.0897333	0.229556	0.0897235	TRUE	FALSE	0	0.366122
AKT_pS473	EGFR_pY1068	0.127993	0.00662477	0.501091	0.00316693	0.00109053	TRUE	FALSE	0.00218106	0.0126051
AKT_pS473	AKT_pS473	0.127879	0.127879	0.127879	0.127879	0.127879	NA	NA	0.255758	0.381319
AKT_pT308	AKT_pT308	0.127879	0.127879	0.127879	0.127879	0.127879	NA	NA	0.255758	0.407328
c-Raf_pS338	BAD_pS112	0.125325	0.123546	0.137159	0.12058	0.120013	TRUE	FALSE	0.234407	0.141385
S6_pS240_S244	p70S6K_pT389	0.123917	0.124759	0.128426	0.12104	0.121445	FALSE	FALSE	0.224421	0.212731
BAD_pS112	c-Raf_pS338	0.123204	0.118892	0.13813	0.117203	0.118592	TRUE	FALSE	0.234407	0.142829
c-Raf_pS338	PKC-alpha_pS657	0.122816	0.116725	0.118153	0.134979	0.121406	TRUE	FALSE	0.228893	0.149794
NF-kB-p65_pS536	YAP_pS127	0.122178	0.376847	0.070246	0.0299816	0.0116356	FALSE	FALSE	0.000128999	0.0506951
EGFR_pY1068	EGFR_pY1173	0.121987	0.197461	0.270841	0.0132965	0.00634941	FALSE	FALSE	0	0.160715
PRAS40_pT246	GSK3-alpha-beta_pS21_S9	0.121981	0.326148	0.0738738	0.0280359	0.0598676	FALSE	FALSE	0.0369388	0.125454
MAPK_pT202_Y204	MAPK_pT202_Y204	0.121634	0.121634	0.121634	0.121634	0.121634	NA	NA	0.243268	0.376923
PRAS40_pT246	AKT_pS473	0.121556	0.272533	0.0512633	0.111926	0.0505015	FALSE	FALSE	0.0760007	0.0530079
HER2_pY1248	EGFR_pY1173	0.119328	0.151887	0.105766	0.112771	0.106886	FALSE	FALSE	0.20919	0.293321
PKC-alpha_pS657	c-Raf_pS338	0.119059	0.116155	0.128049	0.115425	0.116605	FALSE	FALSE	0.228893	0.148114
PKC-pan-betaII_pS660	PKC-alpha_pS657	0.118023	0.100632	0.15458	NA	0.0988581	TRUE	TRUE	0.196224	0.13348
HER2_pY1248	EGFR_pY992	0.114235	0.116142	NA	0.112329	NA	TRUE	FALSE	0.20919	0.233679
PRAS40_pT246	YAP_pS127	0.11376	0.250589	0.0888316	0.053128	0.062492	FALSE	FALSE	0.0772983	0.0716875
PKC-pan-betaII_pS660	c-Raf_pS338	0.112734	0.135425	0.108063	NA	0.0947139	FALSE	FALSE	0.189428	0.143787
MAPK_pT202_Y204	Rb_pS807_S811	0.112237	0.0185828	0.019886	0.368269	0.0422108	FALSE	FALSE	0.0122207	0.0687952
EGFR_pY1068	HER3_pY1298	0.110967	0.100575	0.12163	NA	0.110696	TRUE	FALSE	0.20115	0.112354
PEA15_pS116	PRAS40_pT246	0.110539	0.287451	0.00597882	NA	0.0381874	FALSE	FALSE	0	0.0190718
PEA15_pS116	Src_pY527	0.109819	0.0240615	0.130254	NA	0.175141	TRUE	FALSE	0	0.0518272
HER3_pY1298	EGFR_pY992	0.109707	0.109707	NA	NA	NA	NA	NA	0.20115	0.112007
EGFR_pY992	HER2_pY1248	0.109343	0.10474	NA	0.113945	NA	FALSE	FALSE	0.20919	0.245618
EGFR_pY1173	HER3_pY1298	0.105122	0.100575	0.108454	NA	0.106337	TRUE	FALSE	0.20115	0.113354
GSK3-alpha-beta_pS21_S9	p70S6K_pT389	0.1051	0.103025	0.108393	0.085291	0.123693	TRUE	FALSE	0.157868	0.230814
EGFR_pY992	HER3_pY1298	0.104892	0.104892	NA	NA	NA	NA	NA	0.20115	0.11771
HER3_pY1298	EGFR_pY1173	0.104874	0.101623	0.10114	NA	0.11186	TRUE	FALSE	0.20115	0.115044
AMPK_pT172	ACC_pS79	0.102208	0.0976256	0.128846	0.0839901	0.0983703	FALSE	FALSE	0.148962	0.1877
HER3_pY1298	EGFR_pY1068	0.102057	0.100575	0.101387	NA	0.104211	FALSE	FALSE	0.20115	0.113991
PKC-alpha_pS657	PKC-pan-betaII_pS660	0.100356	0.101697	0.0986187	NA	0.100754	FALSE	FALSE	0.196224	0.122738
c-Raf_pS338	Rb_pS807_S811	0.100274	0.0568563	0.059109	0.213379	0.0717505	FALSE	FALSE	0.113713	0.089867
4EBP1_pT37_pT46	4EBP1_pS65	0.0991643	0.0914576	0.14423	NA	0.0618054	FALSE	FALSE	0	0.117793
YAP_pS127	S6_pS235_S236	0.0980733	0.0804824	0.298016	0.010631	0.00316373	FALSE	FALSE	0.00151695	0.0137779
MAPK_pT202_Y204	BAD_pS112	0.0972742	0.111248	0.120636	0.0794773	0.0777347	FALSE	FALSE	0.111958	0.208963
p70S6K_pT389	4EBP1_pS65	0.0953113	0.0859457	0.120545	0.090614	0.0841405	FALSE	FALSE	0.150943	0.134299
HER3_pY1298	GSK3-alpha-beta_pS21_S9	0.09521	0.22556	0.0110252	NA	0.0490453	FALSE	FALSE	0.0202584	0.0399717
MEK1_pS217_S221	S6_pS235_S236	0.0943865	0.190325	0.0222266	0.0966639	0.0683306	FALSE	FALSE	0.0439459	0.0408656
p70S6K_pT389	GSK3-alpha-beta_pS21_S9	0.0933988	0.102592	0.0796271	0.0996404	0.0917355	TRUE	FALSE	0.157868	0.223191
GSK3-alpha-beta_pS21_S9	mTOR_pS2448	0.0923197	0.091905	0.0841121	0.117722	0.0755398	TRUE	FALSE	0.149246	0.126961
JNK_pT183_pT185	p38_pT180_Y182	0.0907099	0.0849821	0.0854209	0.108621	0.083816	FALSE	FALSE	0.161973	0.159207
S6_pS235_S236	4EBP1_pS65	0.0905475	0.00440872	0.342862	0.00447302	0.0104464	TRUE	FALSE	0.00881745	0.0338204
p70S6K_pT389	Rb_pS807_S811	0.0897718	0.00826442	0.015755	0.310946	0.0241217	TRUE	FALSE	0.015497	0.0241305
p70S6K_pT389	GSK3-alpha-beta_pS9	0.0886385	0.0818998	0.0806294	0.105097	0.0869277	FALSE	FALSE	0.157868	0.240009
p38_pT180_Y182	JNK_pT183_pT185	0.0885074	0.0837675	0.0877014	0.100271	0.0822894	FALSE	FALSE	0.161973	0.169465
S6_pS235_S236	PRAS40_pT246	0.0881862	0.0403026	0.155706	0.0582068	0.098529	TRUE	FALSE	0.0806052	0.110543
MAPK_pT202_Y204	p70S6K_pT389	0.0880934	0.0888315	0.0886567	0.0920163	0.082869	TRUE	FALSE	0.138427	0.106303
HER2_pY1248	MEK1_pS217_S221	0.0879525	0.291494	0.0163743	0.0161494	0.0277923	FALSE	FALSE	0.0322989	0.0467115
4EBP1_pT37_pT46	PRAS40_pT246	0.0878101	0.0193893	0.213027	NA	0.0310139	FALSE	FALSE	0.0387786	0.0952907
JNK_pT183_pT185	MEK1_pS217_S221	0.0877332	0.079466	0.0833005	0.108676	0.0794902	TRUE	FALSE	0.157724	0.148809
MEK1_pS217_S221	JNK_pT183_pT185	0.0857569	0.0788862	0.0814664	0.097724	0.0849509	TRUE	FALSE	0.157724	0.110873
p70S6K_pT389	PRAS40_pT246	0.0855845	0.0331245	0.0412105	0.230734	0.0372688	TRUE	FALSE	0.0652266	0.126557
Rb_pS807_S811	c-Raf_pS338	0.0852155	0.058968	0.0713514	0.147701	0.0628412	FALSE	FALSE	0.113713	0.0918967
ACC_pS79	AMPK_pT172	0.0845373	0.0774384	0.096749	0.0789466	0.0850153	FALSE	FALSE	0.148962	0.157358
BAD_pS112	PRAS40_pT246	0.0836649	0.0754994	0.081124	0.105111	0.0729249	FALSE	FALSE	0.142981	0.0974885
PRAS40_pT246	BAD_pS112	0.0823417	0.0716771	0.0822112	0.100846	0.0746323	TRUE	FALSE	0.142981	0.11335
p70S6K_pT389	4EBP1_pT37_pT46	0.0822887	0.0844266	0.0862145	NA	0.0762251	FALSE	FALSE	0.150943	0.0951737
4EBP1_pS65	p70S6K_pT389	0.0822487	0.0781071	0.0846272	0.0780649	0.0881956	TRUE	FALSE	0.150943	0.0969644
MEK1_pS217_S221	p38_pT180_Y182	0.0820809	0.0725965	0.0737311	0.0828942	0.0991019	FALSE	FALSE	0.14463	0.109305
GSK3-alpha-beta_pS9	p70S6K_pT389	0.0807472	0.0836753	0.0796084	0.0805517	0.0791536	TRUE	FALSE	0.157868	0.250064
4EBP1_pT37_pT46	p70S6K_pT389	0.0801	0.0781513	0.0847918	NA	0.0773569	FALSE	FALSE	0.150943	0.0869466
MEK1_pS217_S221	PKC-pan-betaII_pS660	0.0799438	0.126263	0.0516401	NA	0.0619279	TRUE	FALSE	0.0971709	0.158475
mTOR_pS2448	GSK3-alpha-beta_pS21_S9	0.0798795	0.0809479	0.0809066	0.0825101	0.0751534	FALSE	FALSE	0.149246	0.122891
4EBP1_pT37_pT46	AKT_pT308	0.0794085	0.100537	0.0694993	NA	0.0681892	FALSE	FALSE	0.117987	0.0711226
p70S6K_pT389	MAPK_pT202_Y204	0.079383	0.0746649	0.0721737	0.10148	0.0692134	FALSE	FALSE	0.138427	0.0878675
p38_pT180_Y182	MEK1_pS217_S221	0.0792918	0.0725622	0.0743281	0.0923545	0.0779225	FALSE	FALSE	0.14463	0.149026
PKC-pan-betaII_pS660	JNK_pT183_pT185	0.0791956	0.0761241	0.0854544	NA	0.0760082	TRUE	FALSE	0.150465	0.0966241
EGFR_pY1068	Src_pY416	0.0784596	0.0917029	0.145703	0.0234341	0.0529981	TRUE	FALSE	0.0343768	0.18782
GSK3-alpha-beta_pS9	mTOR_pS2448	0.0783483	0.0807552	0.0756134	0.078711	0.0783137	TRUE	FALSE	0.149246	0.143154
AKT_pS473	PEA15_pS116	0.0783267	0.224942	0.0100379	NA	0	FALSE	FALSE	0	0.0164582
mTOR_pS2448	GSK3-alpha-beta_pS9	0.0780531	0.0789796	0.0771094	0.0783801	0.0777434	FALSE	FALSE	0.149246	0.129635
AKT_pS473	HER3_pY1298	0.0779791	0.146001	0.0453624	NA	0.0425741	TRUE	FALSE	0.0846207	0.141571
c-Raf_pS338	MAPK_pT202_Y204	0.0776063	0.0607208	0.127228	0.0617554	0.0607208	TRUE	FALSE	0.121442	0.119713
MAPK_pT202_Y204	c-Raf_pS338	0.0773362	0.0696943	0.118209	0.0607208	0.0607208	TRUE	FALSE	0.121442	0.106418
AKT_pT308	4EBP1_pT37_pT46	0.0766723	0.101034	0.0671958	NA	0.0617872	FALSE	FALSE	0.117987	0.0727595
JNK_pT183_pT185	PKC-pan-betaII_pS660	0.0757032	0.0763513	0.0752804	NA	0.0754778	FALSE	FALSE	0.150465	0.0923268
S6_pS235_S236	AKT_pT308	0.0751163	0.0501008	0.215304	0.0175302	0.0175302	TRUE	FALSE	0.0350604	0.0879409
STAT3_pY705	MAPK_pT202_Y204	0.0738043	0.0739565	0.0674276	0.0850501	0.068783	TRUE	TRUE	0.13467	0.0813994
4EBP1_pS65	AKT_pS473	0.0737535	0.0768689	0.0850756	0.0726551	0.0604143	FALSE	FALSE	0.117987	0.0734179
TAZ_pS89	FOXO3a_pS318_S321	0.0731724	0.024208	NA	0.122137	NA	FALSE	FALSE	0.0105745	NA
AKT_pS473	S6_pS235_S236	0.0728632	0.0175302	0.0175302	0.0192223	0.23717	TRUE	FALSE	0.0350604	0.0316865
PKC-pan-betaII_pS660	PKC-pan-betaII_pS660	0.0728118	0.0728118	0.0728118	NA	0.0728118	NA	NA	0.145624	0.146467
AKT_pS473	4EBP1_pS65	0.0715176	0.0711537	0.0856762	0.0633188	0.0659218	TRUE	FALSE	0.117987	0.0733303
MAPK_pT202_Y204	STAT3_pY705	0.0713166	0.0731984	0.0705657	0.0676508	0.0738517	TRUE	FALSE	0.13467	0.0968626
4EBP1_pS65	AKT_pT308	0.0703644	0.090383	0.0631273	0.0620256	0.0659216	FALSE	FALSE	0.117987	0.0722917
AKT_pT308	PRAS40_pT246	0.0687253	0.0499969	0.0416015	0.0720672	0.111236	TRUE	FALSE	0.0760007	0.0510062
GSK3-alpha-beta_pS21_S9	PRAS40_pT246	0.0678316	0.0866898	0.112634	0.034788	0.037215	FALSE	FALSE	0.0369388	0.169919
ER-alpha_pS118	AMPK_pT172	0.0672411	0.0103128	0.0182363	0.237187	0.00322807	TRUE	TRUE	1.01712e-05	0.0273657
BAD_pS112	MAPK_pT202_Y204	0.0669739	0.0939101	0.055979	0.055979	0.0620275	FALSE	FALSE	0.111958	0.171183
YAP_pS127	TAZ_pS89	0.0665634	0.043867	0.0465726	0.0679161	0.107898	FALSE	FALSE	0.0871081	NA
AKT_pT308	4EBP1_pS65	0.0661315	0.0717251	0.0622883	0.064073	0.0664396	FALSE	FALSE	0.117987	0.0721133
TAZ_pS89	YAP_pS127	0.0660325	0.0467167	0.0572304	0.0443384	0.115844	FALSE	FALSE	0.0871081	NA
PKC-pan-betaII_pS660	MEK1_pS217_S221	0.0657499	0.0816457	0.0590135	NA	0.0565904	FALSE	FALSE	0.0971709	0.103147
FOXO3a_pS318_S321	MAPK_pT202_Y204	0.0657128	0.0234169	NA	0.108009	NA	FALSE	FALSE	0.0468337	NA
PKC-pan-betaII_pS660	PKC-delta	0.0649452	0.0670042	0.0636945	NA	0.0641369	FALSE	FALSE	0.126107	0.0808779
PKC-delta	PKC-pan-betaII_pS660	0.064641	0.0646776	0.0659592	NA	0.0632861	FALSE	FALSE	0.126107	0.0833846
JNK_pT183_pT185	c-JUN_pS73	0.0641986	0.0675016	NA	0.0608956	NA	FALSE	FALSE	0.101166	0.147689
MEK1_pS217_S221	PEA15_pS116	0.0634138	0.182457	0.00146433	NA	0.0063203	FALSE	FALSE	0	0.0175543
4EBP1_pT37_pT46	AKT_pS473	0.0626639	0.0675497	0.0589935	NA	0.0614486	FALSE	FALSE	0.117987	0.071351
YB-1_PS102	NF-kB-p65_pS536	0.0615291	0.037543	0.00627378	0.201815	0.000484613	FALSE	FALSE	0	0.044743
YAP_pS127	PEA15_pS116	0.0609731	0.156564	0.0254885	NA	0.00086669	FALSE	FALSE	0	0.0299839
c-JUN_pS73	JNK_pT183_pT185	0.0608689	0.0635248	NA	0.0582131	NA	FALSE	FALSE	0.101166	0.0865118
MAPK_pT202_Y204	S6_pS235_S236	0.0606896	0.0255846	0.0641124	0.106733	0.0463284	TRUE	FALSE	0.0500142	0.0446187
PRAS40_pT246	CHK2_pT68	0.0594778	0.0587823	0.0625817	0.0590863	0.057461	TRUE	FALSE	0.112635	0.0778007
CHK2_pT68	PRAS40_pT246	0.0593842	0.0626621	0.0592202	0.0580872	0.0575672	FALSE	FALSE	0.112635	0.074759
S6_pS235_S236	4EBP1_pT37_pT46	0.0591937	0.00440872	0.151774	NA	0.0213984	FALSE	FALSE	0.00881745	0.0260677
PRAS40_pT246	CHK1_pS345	0.0591097	0.056496	0.0581377	0.0625204	0.0592847	FALSE	FALSE	0.110462	0.0815381
Rb_pS807_S811	Src_pY527	0.0588008	0.0744903	0.0145568	0.128967	0.0171891	FALSE	FALSE	0.00407104	0.0613226
CHK1_pS345	PRAS40_pT246	0.0581214	0.0598679	0.0568398	0.0600123	0.0557657	FALSE	FALSE	0.110462	0.077623
PEA15_pS116	Rb_pS807_S811	0.0570544	0.0101822	0.0087984	NA	0.152183	FALSE	FALSE	0	0.0266241
AKT_pS473	PRAS40_pT246	0.0566696	0.0985369	0.0436475	0.0433489	0.041145	FALSE	FALSE	0.0760007	0.050587
NF-kB-p65_pS536	AMPK_pT172	0.0564808	0.0018969	0.00778843	0.193911	0.0223273	FALSE	FALSE	1.35772e-06	0.028458
MAPK_pT202_Y204	JNK_pT183_pT185	0.0544742	0.0473502	0.0581351	0.059987	0.0524244	TRUE	FALSE	0.0939535	0.064264
NF-kB-p65_pS536	p38_pT180_Y182	0.0536591	0.0659242	0.0698666	0.0406691	0.0381764	TRUE	FALSE	0.0668712	0.0636494
MAPK_pT202_Y204	p38_pT180_Y182	0.0534028	0.05116	0.0577309	0.062596	0.0421243	TRUE	FALSE	0.0814653	0.0595763
S6_pS240_S244	CHK1_pS345	0.0529743	0.0703566	0.0466367	0.047873	0.0470308	FALSE	TRUE	0.0882116	0.0625236
S6_pS235_S236	AKT_pS473	0.0529557	0.1291	0.0175302	0.0274053	0.0377875	TRUE	FALSE	0.0350604	0.0703472
p38_pT180_Y182	c-JUN_pS73	0.0529365	0.0558449	NA	0.0500281	NA	TRUE	FALSE	0.0845275	0.205453
PRAS40_pT246	S6_pS235_S236	0.0525232	0.0403026	0.057067	0.0490476	0.0636757	FALSE	FALSE	0.0806052	0.0812302
CHK2_pT68	GSK3-alpha-beta_pS21_S9	0.0522027	0.0504305	0.0556451	0.055521	0.0472141	TRUE	FALSE	0.0921285	0.0659048
c-JUN_pS73	ER-alpha_pS118	0.0516345	0.0364196	NA	0.0668493	NA	FALSE	FALSE	0.072493	0.069872
PRAS40_pT246	4EBP1_pS65	0.0515147	0.0772197	0.0720836	0.0333209	0.0234346	FALSE	FALSE	0.0387786	0.104654
CHK2_pT68	S6_pS240_S244	0.0514239	0.0524479	0.0511659	0.0486274	0.0534543	TRUE	TRUE	0.0912413	0.0636661
S6_pS240_S244	CHK2_pT68	0.0512636	0.0618783	0.0504112	0.0459138	0.0468511	FALSE	FALSE	0.0912413	0.0747878
CHK1_pS345	S6_pS240_S244	0.0511684	0.0531447	0.051084	0.0451368	0.0553082	FALSE	FALSE	0.0882116	0.0604295
CHK1_pS345	S6_pS235_S236	0.0511415	0.0542662	0.0445713	0.0454004	0.0603279	FALSE	FALSE	0.0882116	0.0560009
MEK1_pS217_S221	GSK3-alpha-beta_pS21_S9	0.0510816	0.126633	0.0229287	0.0211933	0.0335711	FALSE	FALSE	0.0423866	0.0331706
AMPK_pT172	AMPK_pT172	0.0508756	0.0508756	0.0508756	0.0508756	0.0508756	NA	NA	0.101751	0.082836
YAP_pS127	NF-kB-p65_pS536	0.0507822	0.0794667	0.0243184	0.0885127	0.0108311	FALSE	TRUE	0.000128999	0.0409237
MAPK_pT202_Y204	PKC-pan-betaII_pS660	0.0507801	0.0267443	0.0780744	NA	0.0475216	FALSE	FALSE	0.0191259	0.22777
TAZ_pS89	PRAS40_pT246	0.0507328	0.0539983	0.0401348	0.0563951	0.0524028	FALSE	FALSE	0.0772045	NA
PKC-delta	BAD_pS112	0.0505498	0.0444552	0.0492325	NA	0.0579616	FALSE	FALSE	0.0817063	0.0511388
GSK3-alpha-beta_pS21_S9	CHK2_pT68	0.0505389	0.0472323	0.0566517	0.0473962	0.0508752	TRUE	FALSE	0.0921285	0.068401
JNK_pT183_pT185	MAPK_pT202_Y204	0.0500708	0.051613	0.0476258	0.0500627	0.0509819	FALSE	FALSE	0.0939535	0.0572989
YAP_pS127	MEK1_pS217_S221	0.0497518	0.179286	0.00279172	0.00279679	0.0141327	FALSE	FALSE	0.00510207	0.0175681
BAD_pS112	PKC-delta	0.0496461	0.0524223	0.0549007	NA	0.0416155	FALSE	FALSE	0.0817063	0.06203
PRAS40_pT246	p70S6K_pT389	0.0495916	0.0333134	0.0505624	0.0795819	0.0349085	FALSE	FALSE	0.0652266	0.0878139
S6_pS240_S244	PRAS40_pT246	0.0495865	0.0496489	0.0490566	0.045825	0.0538155	TRUE	FALSE	0.0806052	0.0939635
p38_pT180_Y182	NF-kB-p65_pS536	0.0495309	0.0608246	0.0565365	0.0352444	0.0455182	FALSE	FALSE	0.0668712	0.0765775
CHK2_pT68	S6_pS235_S236	0.0492574	0.0578914	0.0465538	0.046577	0.0460073	FALSE	FALSE	0.0912413	0.0606008
MEK1_pS217_S221	YAP_pS127	0.0490725	0.162669	0.00569785	0.00600417	0.0219189	TRUE	FALSE	0.00510207	0.0264908
AKT_pT308	p70S6K_pT389	0.0490675	0.0361076	0.0712197	0.0497665	0.0391764	TRUE	FALSE	0.0713241	0.047257
GSK3-alpha-beta_pS9	CHK2_pT68	0.0489549	0.0522117	0.0484995	0.0473361	0.0477725	FALSE	FALSE	0.0921285	0.0706414
MEK1_pS217_S221	CHK2_pT68	0.0489413	0.0510285	0.0469756	0.0485701	0.0491908	FALSE	FALSE	0.0899726	0.0688262
GSK3-alpha-beta_pS21_S9	GSK3-alpha-beta_pS21_S9	0.0488234	0.0488234	0.0488234	0.0488234	0.0488234	NA	NA	0.0976467	0.189294
GSK3-alpha-beta_pS9	GSK3-alpha-beta_pS9	0.0488234	0.0488234	0.0488234	0.0488234	0.0488234	NA	NA	0.0976467	0.213422
CHK2_pT68	MEK1_pS217_S221	0.048515	0.0488188	0.0458904	0.0463821	0.0529686	FALSE	FALSE	0.0899726	0.0602946
MEK1_pS217_S221	p70S6K_pT389	0.0485116	0.0213002	0.0242163	0.0909338	0.0575962	TRUE	FALSE	0.0381603	0.0508355
c-JUN_pS73	p90RSK_pT359_S363	0.0484759	0.045571	NA	0.0513808	NA	FALSE	FALSE	0.0796741	0.0873377
AKT_pT308	MAPK_pT202_Y204	0.0481378	0.00582582	0.115063	0.055145	0.0165168	FALSE	FALSE	0.0116516	0.0177765
AKT_pT308	HER3_pY1298	0.0481183	0.0555192	0.044404	NA	0.0444317	FALSE	FALSE	0.0846207	0.154739
p70S6K_pT389	MEK1_pS217_S221	0.0480942	0.0239311	0.0321221	0.110987	0.0253366	TRUE	FALSE	0.0381603	0.0310017
CHK2_pT68	GSK3-alpha-beta_pS9	0.0480173	0.0514941	0.0465208	0.0473818	0.0466723	FALSE	FALSE	0.0921285	0.0624048
Src_pY527	Rb_pS807_S811	0.0480152	0.0532369	0.0178097	0.107707	0.0133069	FALSE	FALSE	0.00407104	0.0548498
p90RSK_pT359_S363	c-JUN_pS73	0.0479067	0.0494995	NA	0.0463138	NA	FALSE	FALSE	0.0796741	0.0956535
YAP_pS127	PRAS40_pT246	0.0477731	0.0386491	0.0475548	0.0612597	0.0436289	FALSE	FALSE	0.0772983	0.06555
c-Raf_pS338	S6_pS240_S244	0.0474685	0.073476	0.0372543	0.0467187	0.0324252	TRUE	FALSE	0.0432757	0.0336487
AMPK_pT172	Rb_pS807_S811	0.0474209	0.0976687	0.00930178	0.0827004	1.25686e-05	TRUE	FALSE	2.51372e-05	0.0284015
PRAS40_pT246	TAZ_pS89	0.0473107	0.0533046	0.0495114	0.0408233	0.0456034	TRUE	FALSE	0.0772045	NA
MAPK_pT202_Y204	PRAS40_pT246	0.047243	0.0244885	0.0330703	0.0183042	0.113109	TRUE	FALSE	0.0366083	0.0284215
mTOR_pS2448	Src_pY527	0.0468545	0.0304697	0.00734565	0.141646	0.00795696	FALSE	FALSE	0.0071607	0.0588958
HER3_pY1298	AKT_pS473	0.0468318	0.047048	0.0480857	NA	0.0453616	FALSE	FALSE	0.0846207	0.138449
S6_pS235_S236	CHK2_pT68	0.046786	0.045878	0.0476959	0.0468818	0.0466884	FALSE	FALSE	0.0912413	0.0657774
PKC-delta	PKC-alpha_pS657	0.0467733	0.0545256	0.0365261	NA	0.0492682	TRUE	FALSE	0.0663344	0.0805278
TAZ_pS89	S6_pS240_S244	0.0466576	0.017346	0.0212281	0.0860043	0.062052	TRUE	FALSE	0.00141913	NA
S6_pS240_S244	S6_pS235_S236	0.0465715	0.0841761	0.0191829	0.00438005	0.0785468	FALSE	FALSE	0	0.160338
S6_pS235_S236	Src_pY527	0.0464706	0.011711	0.0148839	0.0122343	0.147053	FALSE	FALSE	0.00509963	0.0198071
PEA15_pS116	AMPK_pT172	0.0463714	0.00937965	0.0405594	NA	0.0891752	TRUE	FALSE	0	0.0383889
MAPK_pT202_Y204	c-JUN_pS73	0.0463079	0.0445787	NA	0.0480372	NA	FALSE	FALSE	0.0849842	0.0916937
S6_pS235_S236	BAD_pS112	0.0454089	0.051665	0.0296631	0.0716731	0.0286342	TRUE	FALSE	0.0556159	0.077553
S6_pS235_S236	CHK1_pS345	0.0453936	0.0455685	0.0449166	0.0448762	0.0462132	FALSE	FALSE	0.0882116	0.062763
c-JUN_pS73	p38_pT180_Y182	0.0452066	0.0430969	NA	0.0473162	NA	FALSE	FALSE	0.0845275	0.0855128
HER3_pY1298	AKT_pT308	0.0450367	0.0423104	0.0430198	NA	0.0497798	FALSE	FALSE	0.0846207	0.142075
PRAS40_pT246	AKT_pT308	0.0450324	0.044484	0.0535533	0.0420607	0.0400316	TRUE	FALSE	0.0760007	0.0536348
c-JUN_pS73	NF-kB-p65_pS536	0.0445347	0.0103934	NA	0.0786761	NA	FALSE	FALSE	0.0105599	0.0707572
Rictor_pT1135	PKC-alpha_pS657	0.0443499	0.0423897	0.0497785	NA	0.0408815	FALSE	FALSE	0.0800373	0.0599334
c-JUN_pS73	MAPK_pT202_Y204	0.0437389	0.0440067	NA	0.0434711	NA	FALSE	FALSE	0.0849842	0.0790571
p38_pT180_Y182	Rb_pS807_S811	0.0434779	0.0450142	0.0468275	0.0398748	0.0421949	FALSE	FALSE	0.078308	0.0598353
Rb_pS807_S811	p38_pT180_Y182	0.0432521	0.0494204	0.0413717	0.0420006	0.0402158	FALSE	FALSE	0.078308	0.0554741
FOXO3a_pS318_S321	AKT_pS473	0.042892	0.0429074	NA	0.0428765	NA	FALSE	FALSE	0.0786485	NA
BAD_pS112	S6_pS240_S244	0.0428597	0.0554301	0.0401909	0.042065	0.0337526	FALSE	FALSE	0.0556159	0.0814379
p90RSK_pT359_S363	FOXO3a_pS318_S321	0.0428253	0.0440324	NA	0.0416182	NA	FALSE	FALSE	0.0789155	NA
p38_pT180_Y182	MAPK_pT202_Y204	0.0428111	0.0471421	0.0407326	0.0426372	0.0407326	TRUE	FALSE	0.0814653	0.0596313
FOXO3a_pS318_S321	AKT_pT308	0.0427947	0.0448555	NA	0.0407339	NA	FALSE	FALSE	0.0786485	NA
AKT_pS473	MAPK_pT202_Y204	0.0427867	0.0796628	0.0478763	0.0342157	0.00939208	FALSE	FALSE	0.0116516	0.0160278
PKC-pan-betaII_pS660	STAT3_pY705	0.0427834	0.0366513	0.0514628	NA	0.0402361	TRUE	FALSE	0.072325	0.0550782
MEK1_pS217_S221	HER3_pY1298	0.0426623	0.0714616	0.0251172	NA	0.0314081	FALSE	FALSE	0.0471732	0.0523422
BAD_pS112	p90RSK_pT359_S363	0.0425414	0.0356932	0.0282609	0.0480112	0.0582003	TRUE	FALSE	0.0481216	0.119942
AKT_pS473	c-Raf_pS338	0.0424268	0.0954568	0.0297906	0.0277162	0.0167435	TRUE	TRUE	0.026661	0.0590845
p70S6K_pT389	AKT_pS473	0.0423199	0.0371485	0.047596	0.0451545	0.0393804	TRUE	FALSE	0.0713241	0.0683357
PKC-alpha_pS657	Rictor_pT1135	0.0423034	0.0426297	0.0419495	NA	0.042331	FALSE	FALSE	0.0800373	0.0545747
PRAS40_pT246	S6_pS240_S244	0.0422394	0.0414967	0.0414213	0.0457369	0.0403026	FALSE	FALSE	0.0806052	0.0789604
p70S6K_pT389	BAD_pS112	0.0420206	0.0223671	0.0202148	0.0966929	0.0288075	TRUE	FALSE	0.0394814	0.124168
S6_pS235_S236	MAPK_pT202_Y204	0.0418495	0.0250071	0.0501918	0.05016	0.0420389	TRUE	FALSE	0.0500142	0.0379864
PRAS40_pT246	Rb_pS807_S811	0.0418014	0.00946881	0.00342568	0.151494	0.00281714	FALSE	FALSE	0.00563427	0.0190737
BAD_pS112	CHK2_pT68	0.0415862	0.0395188	0.037615	0.0462403	0.0429708	FALSE	FALSE	0.0709556	0.0625242
TAZ_pS89	CHK1_pS345	0.0415197	0.0328244	0.0529486	0.0331603	0.0471455	FALSE	FALSE	0.0461876	NA
BAD_pS112	MEK1_pS217_S221	0.0411295	0.0354713	0.0385938	0.0535237	0.0369291	TRUE	FALSE	0.061838	0.0769041
ER-alpha_pS118	Src_pY416	0.0409015	0.0478035	0.0481823	0.0339871	0.0336331	TRUE	FALSE	0.0554222	0.0518814
CHK1_pS345	BAD_pS112	0.0408699	0.0506613	0.039736	0.0372518	0.0358305	FALSE	FALSE	0.0674988	0.0539446
PEA15_pS116	c-Raf_pS338	0.0408054	0.053256	0.0674516	NA	0.00170849	FALSE	FALSE	0	0.0393435
AKT_pS473	FOXO3a_pS318_S321	0.0407522	0.0412495	NA	0.0402549	NA	FALSE	FALSE	0.0786485	NA
AKT_pT308	FOXO3a_pS318_S321	0.0407473	0.041175	NA	0.0403196	NA	FALSE	FALSE	0.0786485	NA
PKC-delta	p38_pT180_Y182	0.0406762	0.0432434	0.0396515	NA	0.0391338	FALSE	FALSE	0.0755336	0.0537258
GSK3-alpha-beta_pS21_S9	4EBP1_pS65	0.0406624	0.0793864	0.0225328	0.0240465	0.0366841	FALSE	FALSE	0.0450656	0.0867953
p90RSK_pT359_S363	c-Raf_pS338	0.0406542	0.0256487	0.0304888	0.0782659	0.0282134	FALSE	FALSE	0.0475349	0.0581237
S6_pS240_S244	mTOR_pS2448	0.0405114	0.0268018	0.045028	0.0434908	0.046725	FALSE	FALSE	0.0434394	0.0668811
STAT3_pY705	mTOR_pS2448	0.0402113	0.0398491	0.0452861	0.0415818	0.0341284	TRUE	FALSE	0.0626101	0.0505818
MEK1_pS217_S221	PRAS40_pT246	0.0400288	0.0213147	0.0214165	0.0399132	0.0774707	TRUE	FALSE	0.0426293	0.0334544
AKT_pS473	mTOR_pS2448	0.0399414	0.0406959	0.0358051	0.0420347	0.04123	FALSE	TRUE	0.0705605	0.0459232
GSK3-alpha-beta_pS21_S9	Rictor_pT1135	0.0398959	0.079697	0.0194404	NA	0.0205503	TRUE	FALSE	0.0070429	0.12651
AKT_pT308	mTOR_pS2448	0.0398758	0.0415571	0.0356867	0.0445001	0.0377591	FALSE	FALSE	0.0705605	0.0454866
c-Raf_pS338	S6_pS235_S236	0.0397739	0.023242	0.0414623	0.0610672	0.0333243	TRUE	FALSE	0.0432757	0.0309664
BAD_pS112	TAZ_pS89	0.0397629	0.0526462	0.0286135	0.053708	0.024084	FALSE	FALSE	0.0455526	NA
p38_pT180_Y182	PKC-delta	0.0396939	0.03882	0.0388728	NA	0.041389	FALSE	FALSE	0.0755336	0.0559659
GSK3-alpha-beta_pS21_S9	AMPK_pT172	0.0396796	0.0059761	0.0143653	0.0774129	0.0609643	FALSE	TRUE	5.81285e-05	0.0186349
AKT_pS473	p70S6K_pT389	0.0396413	0.036639	0.036366	0.0371177	0.0484425	FALSE	FALSE	0.0713241	0.0464381
ER-alpha_pS118	c-JUN_pS73	0.0396406	0.0364265	NA	0.0428548	NA	FALSE	FALSE	0.072493	0.0657117
FOXO3a_pS318_S321	p90RSK_pT359_S363	0.0396075	0.0396403	NA	0.0395747	NA	FALSE	FALSE	0.0789155	NA
STAT3_pY705	PKC-pan-betaII_pS660	0.0385642	0.038938	0.0399448	NA	0.0368096	FALSE	FALSE	0.072325	0.0503242
Rb_pS807_S811	AMPK_pT172	0.0384985	0.120533	0.011652	0.0076574	0.0141513	FALSE	FALSE	2.51372e-05	0.0309146
p38_pT180_Y182	c-Raf_pS338	0.0384634	0.0338856	0.0586538	0.0352899	0.0260242	TRUE	FALSE	0.0506479	0.0841715
p70S6K_pT389	AKT_pT308	0.0383762	0.0426168	0.0385112	0.035662	0.0367145	FALSE	FALSE	0.0713241	0.0778749
mTOR_pS2448	AKT_pT308	0.0383762	0.0368342	0.0391976	0.0418614	0.0356114	FALSE	FALSE	0.0705605	0.0508491
CHK2_pT68	BAD_pS112	0.0383402	0.0359326	0.0392114	0.0358277	0.0423892	FALSE	FALSE	0.0709556	0.0566486
mTOR_pS2448	STAT3_pY705	0.0382874	0.0439757	0.0318684	0.0375912	0.0397144	TRUE	FALSE	0.0626101	0.0509208
MEK1_pS217_S221	GSK3-alpha-beta_pS9	0.0379779	0.027352	0.0220624	0.0282169	0.0742805	FALSE	FALSE	0.0423866	0.033
4EBP1_pS65	YAP_pS127	0.037928	0.00243046	0.139473	0.000390726	0.00941832	TRUE	FALSE	0.000781453	0.0500396
AKT_pT308	S6_pS240_S244	0.0378945	0.0235003	0.0643715	0.0228475	0.0408588	FALSE	FALSE	0.0350604	0.0334757
BAD_pS112	S6_pS235_S236	0.0378898	0.0499367	0.0352816	0.033637	0.0327039	TRUE	FALSE	0.0556159	0.114654
GSK3-alpha-beta_pS9	HER3_pY1298	0.0377783	0.0725216	0.0153729	NA	0.0254404	FALSE	FALSE	0.0202584	0.0427635
mTOR_pS2448	AKT_pS473	0.0376892	0.036874	0.0370056	0.037496	0.0393814	FALSE	FALSE	0.0705605	0.0498218
PEA15_pS116	mTOR_pS2448	0.0374321	0.00413599	0.093626	NA	0.0145345	FALSE	FALSE	0	0.0430603
MEK1_pS217_S221	BAD_pS112	0.0373669	0.0383407	0.0310153	0.0413012	0.0388106	TRUE	FALSE	0.061838	0.123331
CHK1_pS345	ACC_pS79	0.0372866	0.0459028	0.0433608	0.028715	0.0311679	FALSE	FALSE	0.0507027	0.0716025
MEK1_pS217_S221	HER2_pY1248	0.037197	0.0585181	0.0334655	0.0161494	0.0406551	TRUE	FALSE	0.0322989	0.0402588
c-Met_pY1235	PKC-pan-betaII_pS660	0.0370798	0.00897035	0.0993847	NA	0.00288448	FALSE	FALSE	0.00294104	0.022568
STAT3_pY705	p90RSK_pT359_S363	0.0366897	0.0232928	0.0387628	0.0494878	0.0352155	FALSE	FALSE	0.0455557	0.0448516
HER3_pY1298	MEK1_pS217_S221	0.0366025	0.0483181	0.0289287	NA	0.0325608	FALSE	FALSE	0.0471732	0.0539059
CHK2_pT68	ACC_pS79	0.0365348	0.0441768	0.0303158	0.0323542	0.0392923	FALSE	FALSE	0.0507995	0.070786
S6_pS235_S236	Rictor_pT1135	0.0364032	0.0567418	0.0379903	NA	0.0144776	TRUE	FALSE	0.00290265	0.125385
PKC-delta	JNK_pT183_pT185	0.036363	0.0367736	0.0296723	NA	0.042643	TRUE	FALSE	0.0482413	0.0522228
4EBP1_pT37_pT46	PKC-alpha_pS657	0.0363022	0.00393799	0.102445	NA	0.00252337	TRUE	FALSE	0.00441627	0.0250654
BAD_pS112	CHK1_pS345	0.0360682	0.0345419	0.0357779	0.0368741	0.0370789	FALSE	FALSE	0.0674988	0.049927
c-Raf_pS338	p90RSK_pT359_S363	0.0359055	0.0267889	0.0343575	0.0552848	0.027191	TRUE	FALSE	0.0475349	0.0662238
p90RSK_pT359_S363	MEK1_pS217_S221	0.03587	0.0339944	0.0332344	0.0444299	0.0318212	FALSE	FALSE	0.0615023	0.0901103
MEK1_pS217_S221	p90RSK_pT359_S363	0.0358143	0.0318141	0.0333615	0.0468177	0.0312639	FALSE	TRUE	0.0615023	0.121703
PKC-alpha_pS657	STAT3_pY705	0.0356991	0.0669544	0.0199065	0.00847801	0.0474576	FALSE	FALSE	0.0109831	0.032771
MEK1_pS217_S221	EGFR_pY1068	0.0356623	0.00842802	0.0179848	0.0246352	0.0916013	FALSE	FALSE	0.0043072	0.0322431
c-JUN_pS73	MEK1_pS217_S221	0.0356313	0.0170592	NA	0.0542034	NA	FALSE	FALSE	0.0277342	0.0962067
STAT3_pY705	Src_pY527	0.0353066	0.0443708	0.0372048	0.0288508	0.0307999	FALSE	FALSE	0.0551271	0.0503837
STAT3_pY705	EGFR_pY992	0.0352727	0.0441524	NA	0.0263929	NA	FALSE	FALSE	0.052139	0.058838
S6_pS235_S236	Rb_pS807_S811	0.0351957	0.0031082	0.0032591	0.0031082	0.131307	FALSE	FALSE	0.0062164	0.0189705
ER-alpha_pS118	Src_pY527	0.0351343	0.0340132	0.0355607	0.029847	0.0411164	FALSE	FALSE	0.0554222	0.0675096
ACC_pS79	S6_pS240_S244	0.0351013	0.0327744	0.0434021	0.0291664	0.0350622	TRUE	FALSE	0.0571291	0.0452636
PDK1_pS241	c-Raf_pS338	0.0350388	0.0113956	0.00291389	0.107863	0.0179831	FALSE	FALSE	0	0.0201339
CHK2_pT68	YAP_pS127	0.0348763	0.025683	0.0392121	0.0484836	0.0261264	FALSE	FALSE	0.0482232	0.0451238
GSK3-alpha-beta_pS9	4EBP1_pS65	0.034829	0.0428851	0.0394821	0.0276566	0.029292	FALSE	FALSE	0.0450656	0.0791752
YAP_pS127	BAD_pS112	0.03474	0.0250508	0.0621097	0.0228207	0.0289786	TRUE	TRUE	0.0456414	0.0375082
AKT_pT308	PKC-pan-betaII_pS660	0.0345665	0.0355304	0.0570491	NA	0.01112	FALSE	FALSE	0.0160113	0.0176624
PKC-alpha_pS657	PKC-delta	0.0340466	0.0343112	0.0334356	NA	0.0343931	FALSE	FALSE	0.0663344	0.0768224
EGFR_pY1068	STAT3_pY705	0.0340119	0.0434827	0.0372627	0.0291869	0.0261152	FALSE	FALSE	0.052139	0.0817905
FOXO3a_pS318_S321	PKC-pan-betaII_pS660	0.0339063	0.0339063	NA	NA	NA	NA	NA	0.0176054	NA
PEA15_pS116	S6_pS235_S236	0.0338865	0.0885089	0.00534185	NA	0.00780888	TRUE	FALSE	0	0.0111306
4EBP1_pT37_pT46	GSK3-alpha-beta_pS21_S9	0.0338469	0.0225328	0.0448806	NA	0.0341274	FALSE	FALSE	0.0450656	0.0486377
AKT_pT308	c-Raf_pS338	0.0337355	0.0192674	0.0532468	0.0393307	0.023097	FALSE	FALSE	0.026661	0.0645982
TAZ_pS89	p27_pT157	0.0337171	0.0151234	0.0238771	0.0864647	0.00940331	TRUE	FALSE	0.00380954	NA
EGFR_pY1068	MAPK_pT202_Y204	0.0336662	0.00465405	0.0832011	0.0229779	0.0238317	FALSE	FALSE	0.0093081	0.0199578
4EBP1_pS65	GSK3-alpha-beta_pS9	0.033545	0.0225328	0.0520599	0.0305314	0.0290559	FALSE	FALSE	0.0450656	0.0463718
BAD_pS112	JNK_pT183_pT185	0.0335211	0.0354102	0.0379541	0.0256753	0.0350446	FALSE	FALSE	0.0491224	0.0424295
YAP_pS127	CHK1_pS345	0.0334399	0.0236834	0.0318258	0.0512205	0.0270301	FALSE	FALSE	0.046454	0.0533728
ER-alpha_pS118	MAPK_pT202_Y204	0.0332921	0.0472426	0.0274225	0.0311959	0.0273072	TRUE	TRUE	0.0546144	0.0451702
4EBP1_pS65	PRAS40_pT246	0.0331958	0.0285387	0.0218977	0.0534063	0.0289405	TRUE	FALSE	0.0387786	0.0790497
TAZ_pS89	BAD_pS112	0.0331679	0.0349501	0.0344303	0.0355218	0.0277696	TRUE	FALSE	0.0455526	NA
Src_pY416	EGFR_pY992	0.0331626	0.0266502	NA	0.039675	NA	FALSE	FALSE	0.0343768	0.166756
p70S6K_pT389	AMPK_pT172	0.0331179	0.00136541	0.018517	0.0875366	0.0250525	FALSE	FALSE	0.000781906	0.0255544
JNK_pT183_pT185	BAD_pS112	0.0331012	0.0253718	0.0276896	0.031114	0.0482294	TRUE	FALSE	0.0491224	0.0409846
PKC-pan-betaII_pS660	PRAS40_pT246	0.0330602	0.0579685	0.0308903	NA	0.0103219	FALSE	FALSE	0.00672909	0.016947
Src_pY416	STAT3_pY705	0.0330584	0.0321374	0.0311303	0.0316953	0.0372704	TRUE	FALSE	0.0551271	0.0843187
YAP_pS127	CHK2_pT68	0.0329766	0.0338592	0.0382655	0.032994	0.0267875	FALSE	FALSE	0.0482232	0.0496108
mTOR_pS2448	PKC-alpha_pS657	0.0328542	0.0353334	0.0184584	0.0583114	0.0193137	FALSE	FALSE	0.0362618	0.0751938
PRAS40_pT246	c-Raf_pS338	0.0326955	0.0324814	0.0331068	0.0218371	0.0433567	FALSE	FALSE	0.0426845	0.0356725
STAT3_pY705	Src_pY416	0.0326681	0.0340934	0.0305455	0.0368404	0.0291933	FALSE	FALSE	0.0551271	0.078236
YAP_pS127	Rictor_pT1135	0.03265	0.0191044	0.0689318	NA	0.00991384	TRUE	FALSE	9.20676e-05	0.00948951
PEA15_pS116	PKC-pan-betaII_pS660	0.0325581	0.0162846	0.0713019	NA	0.0100877	FALSE	FALSE	0	0.0232261
GSK3-alpha-beta_pS21_S9	JNK_pT183_pT185	0.0324622	0.0327263	0.036145	0.0309728	0.0300049	FALSE	FALSE	0.0551621	0.0468635
Src_pY416	ER-alpha_pS118	0.0323524	0.0316599	0.0309396	0.0383363	0.0284736	TRUE	FALSE	0.0554222	0.055264
EGFR_pY992	STAT3_pY705	0.0323372	0.0314875	NA	0.0331868	NA	FALSE	FALSE	0.052139	0.0808883
c-Met_pY1235	Rictor_pT1135	0.0322636	0.086455	0.00376506	NA	0.0065706	TRUE	FALSE	2.58986e-05	0.0121366
BAD_pS112	STAT3_pY705	0.0322596	0.0228744	0.0588757	0.0167822	0.0305063	TRUE	FALSE	0.0188617	0.0302628
MEK1_pS217_S221	PKC-alpha_pS657	0.0321899	0.0263806	0.0258964	0.0463981	0.0300844	TRUE	FALSE	0.0515496	0.0450785
JNK_pT183_pT185	GSK3-alpha-beta_pS21_S9	0.0321023	0.0321496	0.0395395	0.02825	0.0284699	TRUE	FALSE	0.0551621	0.0389021
MAPK_pT202_Y204	ER-alpha_pS118	0.0320912	0.0357114	0.0325532	0.0273072	0.0327929	TRUE	TRUE	0.0546144	0.0442848
ACC_pS79	CHK2_pT68	0.0320231	0.029189	0.029758	0.0266369	0.0425087	FALSE	FALSE	0.0507995	0.0575539
PRAS40_pT246	HER3_pY1298	0.0319672	0.0558947	0.0114578	NA	0.0285491	FALSE	FALSE	0.0185926	0.0399184
EGFR_pY992	Src_pY527	0.031832	0.0190848	NA	0.0445792	NA	FALSE	FALSE	0.0343768	0.0339733
TAZ_pS89	CHK2_pT68	0.0317361	0.0310213	0.0250202	0.0434288	0.0274742	FALSE	FALSE	0.0479324	NA
STAT3_pY705	EGFR_pY1068	0.0317229	0.027278	0.0396343	0.0335824	0.0263968	FALSE	FALSE	0.052139	0.0619223
AMPK_pT172	p70S6K_pT389	0.0316527	0.0121586	0.00184361	0.106332	0.00627678	TRUE	FALSE	0.000781906	0.0155645
PKC-alpha_pS657	mTOR_pS2448	0.031644	0.0395558	0.0391362	0.0233143	0.0245698	FALSE	FALSE	0.0362618	0.0680085
EGFR_pY1068	Src_pY527	0.0315958	0.0171884	0.0312789	0.0241187	0.0537973	TRUE	FALSE	0.0343768	0.0448285
S6_pS240_S244	ACC_pS79	0.0314346	0.0346562	0.0294799	0.0314824	0.0301198	FALSE	FALSE	0.0571291	0.0523142
S6_pS235_S236	ACC_pS79	0.0314317	0.0299829	0.0308707	0.0287839	0.0360895	FALSE	FALSE	0.0571291	0.0429091
NF-kB-p65_pS536	S6_pS240_S244	0.0313126	0.0556787	0.00352027	0.0536071	0.0124444	FALSE	FALSE	0.00157325	0.0286546
CHK1_pS345	c-Raf_pS338	0.0312698	0.0402023	0.0226224	0.036594	0.0256607	FALSE	FALSE	0.038816	0.0679368
ACC_pS79	CHK1_pS345	0.0312038	0.0322189	0.031595	0.0286622	0.032339	FALSE	FALSE	0.0507027	0.0593462
PRAS40_pT246	MEK1_pS217_S221	0.0310845	0.0213147	0.0226362	0.0213147	0.0590724	FALSE	FALSE	0.0426293	0.0298743
S6_pS235_S236	c-Raf_pS338	0.0309722	0.0339226	0.0253524	0.0344768	0.030137	FALSE	FALSE	0.0432757	0.0412847
YB-1_PS102	Rb_pS807_S811	0.0308729	0.00414633	0.00755997	0.108661	0.00312448	FALSE	FALSE	0	0.0597928
Src_pY527	TAZ_pS89	0.0308586	0.0030261	0.00430662	0.0943261	0.0217755	TRUE	FALSE	0.00152567	NA
Rb_pS807_S811	S6_pS235_S236	0.0308399	0.0166856	0.00374163	0.0207807	0.0821515	TRUE	FALSE	0.0062164	0.0158627
Src_pY527	ER-alpha_pS118	0.0307359	0.0296432	0.0282607	0.0336051	0.0314344	FALSE	FALSE	0.0554222	0.0568007
AMPK_pT172	S6_pS240_S244	0.0306866	0.00498302	0.0647514	0.0381631	0.0148487	FALSE	FALSE	0.00122809	0.0140765
BAD_pS112	YAP_pS127	0.0305774	0.0361428	0.0322817	0.0265551	0.0273302	TRUE	FALSE	0.0456414	0.0377549
MAPK_pT202_Y204	GSK3-alpha-beta_pS21_S9	0.0305727	0.00742216	0.0120072	0.0790321	0.0238295	FALSE	FALSE	0.0148443	0.020194
ACC_pS79	S6_pS235_S236	0.0305028	0.0304468	0.0287899	0.0295485	0.0332259	TRUE	FALSE	0.0571291	0.0404787
S6_pS240_S244	BAD_pS112	0.0303578	0.0313856	0.0279247	0.031987	0.030134	TRUE	FALSE	0.0556159	0.0515092
c-Raf_pS338	PRAS40_pT246	0.0303248	0.0372381	0.0276585	0.0217863	0.0346164	FALSE	FALSE	0.0426845	0.0352609
PRAS40_pT246	JNK_pT183_pT185	0.0302374	0.0294787	0.028369	0.0352264	0.0278753	FALSE	FALSE	0.053411	0.0504884
S6_pS240_S244	AKT_pT308	0.0301706	0.021776	0.055587	0.0228224	0.020497	FALSE	FALSE	0.0350604	0.0659148
c-Raf_pS338	JNK_pT183_pT185	0.0301602	0.026005	0.0335323	0.0313449	0.0297585	FALSE	FALSE	0.0463293	0.0504228
JNK_pT183_pT185	GSK3-alpha-beta_pS9	0.0301127	0.0304425	0.0289012	0.0313785	0.0297286	FALSE	FALSE	0.0551621	0.0393279
ER-alpha_pS118	NF-kB-p65_pS536	0.0300622	0.00199222	0.00853274	0.0961829	0.0135411	FALSE	FALSE	0.0012995	0.031415
p70S6K_pT389	c-Raf_pS338	0.0299651	0.028383	0.032711	0.0366798	0.0220865	FALSE	FALSE	0.044173	0.0342692
BAD_pS112	ACC_pS79	0.0298919	0.0240449	0.0208464	0.0330098	0.0416663	FALSE	FALSE	0.0301716	0.0316733
CHK1_pS345	MEK1_pS217_S221	0.0298664	0.0265931	0.0422342	0.0281484	0.0224897	TRUE	FALSE	0.0419418	0.0353052
Src_pY527	STAT3_pY705	0.0297651	0.0286715	0.0315066	0.0287346	0.0301476	FALSE	FALSE	0.0551271	0.0588854
mTOR_pS2448	S6_pS235_S236	0.029649	0.029241	0.0252148	0.0388957	0.0252445	TRUE	FALSE	0.0434394	0.0691648
p38_pT180_Y182	mTOR_pS2448	0.0295842	0.0275744	0.0220485	0.0277129	0.0410011	FALSE	FALSE	0.0415102	0.037839
GSK3-alpha-beta_pS9	JNK_pT183_pT185	0.0295718	0.0290213	0.0302811	0.0295413	0.0294435	FALSE	FALSE	0.0551621	0.0471084
CHK1_pS345	TAZ_pS89	0.0294606	0.0251968	0.0369815	0.0317213	0.0239428	FALSE	FALSE	0.0461876	NA
PKC-alpha_pS657	MEK1_pS217_S221	0.0294483	0.0275729	0.0302946	0.0333724	0.0265534	FALSE	FALSE	0.0515496	0.0419209
PKC-pan-betaII_pS660	Rb_pS807_S811	0.0294382	0.0353902	0.033972	NA	0.0189525	FALSE	FALSE	0.0185441	0.126254
p90RSK_pT359_S363	BAD_pS112	0.0293519	0.0307296	0.0292019	0.0325771	0.024899	FALSE	FALSE	0.0481216	0.118349
JNK_pT183_pT185	PRAS40_pT246	0.0292162	0.0281987	0.0308082	0.0305002	0.0273576	FALSE	FALSE	0.053411	0.0431555
p90RSK_pT359_S363	STAT3_pY705	0.0290894	0.0255622	0.0284884	0.0290819	0.0332251	TRUE	TRUE	0.0455557	0.0592979
CHK1_pS345	YAP_pS127	0.0290125	0.0285644	0.0355157	0.0272522	0.0247178	FALSE	FALSE	0.046454	0.046449
Src_pY527	PEA15_pS116	0.0289122	0.00196642	0.0284939	NA	0.0562762	FALSE	FALSE	0	0.0494561
4EBP1_pS65	GSK3-alpha-beta_pS21_S9	0.0287779	0.037336	0.0225328	0.0294848	0.0257582	FALSE	FALSE	0.0450656	0.0478271
MEK1_pS217_S221	c-JUN_pS73	0.0287533	0.0190457	NA	0.0384609	NA	FALSE	FALSE	0.0277342	0.105644
c-Raf_pS338	CHK1_pS345	0.0286498	0.0195821	0.0200382	0.0221396	0.0528395	FALSE	FALSE	0.038816	0.0463994
c-Raf_pS338	CHK2_pT68	0.0285969	0.0240259	0.0215043	0.0314969	0.0373605	FALSE	FALSE	0.0415924	0.0407736
BAD_pS112	c-JUN_pS73	0.0285572	0.0322591	NA	0.0248552	NA	FALSE	FALSE	0.0292036	0.0817824
mTOR_pS2448	p38_pT180_Y182	0.0285381	0.0327826	0.0215842	0.0270008	0.0327848	FALSE	FALSE	0.0415102	0.0385335
MAPK_pT202_Y204	4EBP1_pS65	0.0285096	0.0117086	0.0667225	0.0238989	0.0117086	FALSE	FALSE	0.0234173	0.0201253
Rictor_pT1135	AKT_pS473	0.0284797	0.0330474	0.0380693	NA	0.0143222	FALSE	FALSE	0.0273865	0.0300701
c-Raf_pS338	p38_pT180_Y182	0.0284499	0.0274454	0.0294798	0.027436	0.0294386	FALSE	FALSE	0.0506479	0.0482237
MAPK_pT202_Y204	PKC-delta	0.0283854	0.0248278	0.0313568	NA	0.0289718	FALSE	FALSE	0.0489954	0.0383243
MAPK_pT202_Y204	4EBP1_pT37_pT46	0.0283146	0.0117086	0.0538319	NA	0.0194034	FALSE	FALSE	0.0234173	0.0229818
STAT3_pY705	EGFR_pY1173	0.028303	0.0276882	0.0262648	0.032649	0.02661	FALSE	FALSE	0.052139	0.0751827
EGFR_pY1173	Src_pY527	0.0282915	0.0227799	0.0417274	0.0218079	0.0268509	FALSE	FALSE	0.0343768	0.0371086
GSK3-alpha-beta_pS9	PRAS40_pT246	0.0282858	0.0314011	0.0286745	0.0337861	0.0192816	FALSE	FALSE	0.0369388	0.156663
PEA15_pS116	PKC-alpha_pS657	0.0282695	0.00819265	0.0740383	NA	0.00257746	FALSE	FALSE	0	0.0739903
EGFR_pY1173	STAT3_pY705	0.0282326	0.0261021	0.0275416	0.0303209	0.0289659	TRUE	FALSE	0.052139	0.108532
TAZ_pS89	c-Raf_pS338	0.0281955	0.0661936	0.00799137	0.0156666	0.0229306	FALSE	FALSE	0.00292239	NA
PRAS40_pT246	GSK3-alpha-beta_pS9	0.0281288	0.0275743	0.0309277	0.0344911	0.019522	FALSE	FALSE	0.0369388	0.0919535
BAD_pS112	FOXO3a_pS318_S321	0.0280607	0.0305278	NA	0.0255937	NA	FALSE	FALSE	0.0226279	NA
JNK_pT183_pT185	PKC-alpha_pS657	0.028039	0.0290865	0.0253681	0.0264114	0.0312901	FALSE	FALSE	0.0397249	0.0481611
BAD_pS112	Rb_pS807_S811	0.027967	0.0199491	0.0315183	0.0434613	0.0169393	FALSE	FALSE	0.0273897	0.0409035
JNK_pT183_pT185	p90RSK_pT359_S363	0.027838	0.0182593	0.0215649	0.0335644	0.0379633	TRUE	FALSE	0.0316735	0.0343583
mTOR_pS2448	S6_pS240_S244	0.0278112	0.0284159	0.0281181	0.0317313	0.0229797	FALSE	FALSE	0.0434394	0.0763779
c-Met_pY1235	PEA15_pS116	0.027778	0.0109675	0.0709071	NA	0.00145934	TRUE	FALSE	0	0.0393139
4EBP1_pS65	4EBP1_pT37_pT46	0.0277704	0.0095677	0.0631823	NA	0.0105613	FALSE	FALSE	0	0.13085
MAPK_pT202_Y204	YB-1_PS102	0.0277629	0.0159573	0.00837867	0.0571768	0.0295388	TRUE	FALSE	0	0.134268
MEK1_pS217_S221	c-Met_pY1235	0.0277396	0.0609714	0.00445808	0.0365837	0.00894505	FALSE	FALSE	0.00462848	0.035302
EGFR_pY992	ER-alpha_pS118	0.0277168	0.00616628	NA	0.0492673	NA	FALSE	FALSE	0.00096333	0.0205908
AKT_pS473	Rictor_pT1135	0.0276709	0.0419022	0.0213685	NA	0.0197421	FALSE	FALSE	0.0273865	0.0223167
c-Met_pY1235	MEK1_pS217_S221	0.0276492	0.0732822	0.0216091	0.0024778	0.0132276	FALSE	FALSE	0.00462848	0.0212069
JNK_pT183_pT185	c-Raf_pS338	0.0276452	0.0264045	0.0291912	0.0258209	0.0291645	FALSE	FALSE	0.0463293	0.0533671
4EBP1_pS65	c-Raf_pS338	0.0276389	0.0345886	0.0414884	0.0253754	0.00910324	TRUE	FALSE	0.0173629	0.0294452
PKC-delta	MAPK_pT202_Y204	0.0276026	0.0244977	0.0297901	NA	0.0285202	FALSE	FALSE	0.0489954	0.0344369
AKT_pS473	YAP_pS127	0.0275749	0.00271305	0.0775068	0.0245308	0.00554878	FALSE	FALSE	0.0054261	0.0195045
p38_pT180_Y182	p90RSK_pT359_S363	0.027554	0.0320445	0.0232397	0.0299421	0.0249895	FALSE	FALSE	0.0452868	0.0592533
CHK2_pT68	c-Raf_pS338	0.0274394	0.0381272	0.0244256	0.02614	0.0210646	FALSE	FALSE	0.0415924	0.0460401
PKC-alpha_pS657	JNK_pT183_pT185	0.0273092	0.0205174	0.0425145	0.0221513	0.0240537	TRUE	FALSE	0.0397249	0.0416356
Rb_pS807_S811	MAPK_pT202_Y204	0.0273013	0.00611035	0.0102592	0.0834936	0.00934223	TRUE	FALSE	0.0122207	0.0411502
p27_pT157	AKT_pS473	0.0272838	0.0261686	0.0283897	0.030911	0.0236659	TRUE	FALSE	0.0450276	0.0405226
p70S6K_pT389	Rictor_pT1135	0.0272819	0.00757078	0.0213322	NA	0.0529426	FALSE	FALSE	0.0111476	0.172952
ER-alpha_pS118	Rb_pS807_S811	0.0272391	0.00512675	0.00767599	0.0865995	0.00955398	FALSE	FALSE	0.00233874	0.0420965
Rb_pS807_S811	MEK1_pS217_S221	0.027202	0.0461671	0.0109696	0.0298975	0.0217737	TRUE	FALSE	0.0214389	0.0276438
PEA15_pS116	c-Met_pY1235	0.0271908	0.0232423	0.056073	NA	0.00225701	FALSE	FALSE	0	0.0466857
PRAS40_pT246	AMPK_pT172	0.0271836	0.0195004	0.0203706	0.0164472	0.052416	FALSE	FALSE	0.00106787	0.0336772
MEK1_pS217_S221	CHK1_pS345	0.0271165	0.0234607	0.0302091	0.0231421	0.0316541	FALSE	FALSE	0.0419418	0.0383757
HER3_pY1298	JNK_pT183_pT185	0.0271136	0.0222439	0.0353594	NA	0.0237375	FALSE	FALSE	0.0397009	0.0394042
PKC-pan-betaII_pS660	S6_pS235_S236	0.027049	0.0392844	0.0331129	NA	0.0087497	FALSE	FALSE	0.00557783	0.0175074
S6_pS240_S244	c-Raf_pS338	0.0270434	0.0292298	0.0218586	0.0300718	0.0270135	FALSE	FALSE	0.0432757	0.0369473
GSK3-alpha-beta_pS21_S9	MAPK_pT202_Y204	0.0268995	0.00742216	0.0853317	0.00742216	0.00742216	TRUE	FALSE	0.0148443	0.0190693
AKT_pS473	p27_pT198	0.0268902	0.0271909	0.0266336	0.0275363	0.0261999	TRUE	FALSE	0.0450276	0.0398165
p38_pT180_Y182	YAP_pS127	0.0268724	0.00790443	0.0732672	0.0152827	0.0110353	FALSE	FALSE	0.0128028	0.100876
PRAS40_pT246	ACC_pS79	0.0268549	0.0279621	0.0269832	0.0276505	0.024824	TRUE	FALSE	0.0467598	0.0525843
CHK2_pT68	TAZ_pS89	0.026854	0.0295543	0.0273035	0.0243724	0.0261859	FALSE	FALSE	0.0479324	NA
c-Raf_pS338	AKT_pS473	0.0268385	0.0271502	0.0432466	0.0230747	0.0138824	FALSE	FALSE	0.026661	0.0611969
AKT_pS473	BAD_pS112	0.0267835	0.0225039	0.0265445	0.0362945	0.0217912	TRUE	FALSE	0.0412885	0.0291358
S6_pS235_S236	MEK1_pS217_S221	0.0267696	0.021973	0.0227811	0.0403515	0.021973	FALSE	FALSE	0.0439459	0.0326435
BAD_pS112	p70S6K_pT389	0.0267286	0.0342411	0.0261625	0.0222533	0.0242576	TRUE	FALSE	0.0394814	0.146835
4EBP1_pS65	BAD_pS112	0.0267242	0.0135969	0.0105766	0.0657781	0.016945	TRUE	FALSE	0.0192923	0.0219793
MAPK_pT202_Y204	FOXO3a_pS318_S321	0.0267162	0.0269312	NA	0.0265011	NA	FALSE	FALSE	0.0468337	NA
PEA15_pS116	YAP_pS127	0.0265402	0.06487	0.00851171	NA	0.00623901	FALSE	FALSE	0	0.0381707
MAPK_pT202_Y204	AKT_pS473	0.026528	0.00799112	0.018622	0.0606317	0.0188672	FALSE	FALSE	0.0116516	0.020859
MAPK_pT202_Y204	mTOR_pS2448	0.0265094	0.0365007	0.0270166	0.0212602	0.0212602	FALSE	FALSE	0.0425203	0.0484093
STAT3_pY705	JNK_pT183_pT185	0.0265003	0.0159623	0.0145649	0.0162678	0.0592063	FALSE	FALSE	0.0272041	0.0645389
BAD_pS112	PKC-pan-betaII_pS660	0.0264999	0.0307799	0.0164096	NA	0.0323102	FALSE	FALSE	0.0305112	0.0802186
AKT_pT308	Rb_pS807_S811	0.0264851	0.0336704	0.0168858	0.0432523	0.0121317	FALSE	FALSE	0.0242635	0.0294178
PKC-pan-betaII_pS660	Src_pY527	0.0264579	0.062398	0.00884728	NA	0.00812854	FALSE	FALSE	0.0122627	0.0455114
p70S6K_pT389	CHK2_pT68	0.026368	0.0247452	0.0300733	0.0220577	0.0285957	FALSE	FALSE	0.0425597	0.0412569
MEK1_pS217_S221	S6_pS240_S244	0.0263076	0.0234467	0.0238061	0.021973	0.0360047	FALSE	FALSE	0.0439459	0.0381085
S6_pS240_S244	MAPK_pT202_Y204	0.0262956	0.0250071	0.0250071	0.0250071	0.0301609	FALSE	FALSE	0.0500142	0.0363251
Rb_pS807_S811	PRAS40_pT246	0.0262688	0.0552935	0.00323824	0.0317681	0.0147752	FALSE	FALSE	0.00563427	0.0196301
AKT_pS473	MEK1_pS217_S221	0.0262457	0.0058483	0.00701763	0.0339152	0.0582015	FALSE	FALSE	0.0116966	0.0357174
AKT_pS473	S6_pS240_S244	0.026184	0.0187939	0.0380319	0.0179279	0.0299823	TRUE	TRUE	0.0350604	0.0323594
PEA15_pS116	ACC_pS79	0.0261228	0.00892231	0.0653952	NA	0.00405075	FALSE	FALSE	0	0.0726341
TAZ_pS89	Src_pY527	0.0261171	0.00372901	0.00632387	0.0918869	0.00252875	FALSE	FALSE	0.00152567	NA
c-Met_pY1235	Src_pY527	0.026085	0.0366118	0.0242199	0.0247046	0.0188038	FALSE	FALSE	0.0359719	0.0459297
HER2_pY1248	Src_pY416	0.0260514	0.056652	0.0398918	0.00325563	0.00440607	FALSE	FALSE	0.00504566	0.137803
Src_pY527	AMPK_pT172	0.0260411	0.006472	0.0277361	1.33717e-05	0.0699431	FALSE	FALSE	2.67434e-05	0.0397404
Src_pY527	mTOR_pS2448	0.0260112	0.00513635	0.0168729	0.0747673	0.00726826	TRUE	FALSE	0.0071607	0.0541259
c-Raf_pS338	p70S6K_pT389	0.0259982	0.0261775	0.0229654	0.0294732	0.0253766	TRUE	FALSE	0.044173	0.0321221
GSK3-alpha-beta_pS9	MEK1_pS217_S221	0.0259836	0.0211933	0.021328	0.0232453	0.0381677	FALSE	FALSE	0.0423866	0.0286617
GSK3-alpha-beta_pS21_S9	HER3_pY1298	0.0258893	0.044885	0.0144136	NA	0.0183693	TRUE	FALSE	0.0202584	0.0476844
p70S6K_pT389	p90RSK_pT359_S363	0.0258709	0.0254066	0.029586	0.0270425	0.0214485	TRUE	FALSE	0.0395596	0.0394141
JNK_pT183_pT185	PKC-delta	0.0258525	0.0259674	0.0247735	NA	0.0268166	FALSE	FALSE	0.0482413	0.0644098
EGFR_pY1068	PKC-pan-betaII_pS660	0.0257626	0.006947	0.0673452	NA	0.00299562	FALSE	FALSE	0.00311498	0.0138466
Rictor_pT1135	AKT_pT308	0.0257284	0.0399	0.0234135	NA	0.0138716	TRUE	FALSE	0.0273865	0.0339779
S6_pS235_S236	c-JUN_pS73	0.0256654	0.044555	NA	0.00677582	NA	FALSE	FALSE	0.00700837	0.0182645
MAPK_pT202_Y204	S6_pS240_S244	0.025645	0.0275585	0.0250071	0.0250071	0.0250071	TRUE	FALSE	0.0500142	0.0433712
4EBP1_pS65	AMPK_pT172	0.0255657	0.0480884	0.0173104	0.00525436	0.0316097	FALSE	FALSE	0.000153037	0.0228658
BAD_pS112	AKT_pS473	0.0254811	0.0264978	0.0333038	0.0214381	0.0206847	FALSE	FALSE	0.0412885	0.0297586
STAT3_pY705	MEK1_pS217_S221	0.0254625	0.0207908	0.0274957	0.0278513	0.0257121	TRUE	FALSE	0.0413509	0.0406058
JNK_pT183_pT185	STAT3_pY705	0.0254557	0.0215605	0.0218492	0.0166923	0.0417207	TRUE	FALSE	0.0272041	0.0768854
EGFR_pY1068	S6_pS235_S236	0.0254496	0.0342273	0.000626821	0.00255823	0.0643862	TRUE	FALSE	0.000809294	0.0109464
STAT3_pY705	NF-kB-p65_pS536	0.0254313	0.0313831	0.0266929	0.0223616	0.0212875	FALSE	FALSE	0.0318862	0.0356477
ACC_pS79	mTOR_pS2448	0.0254259	0.0466813	0.0125339	0.00385591	0.0386324	FALSE	FALSE	0.00262576	0.0460724
JNK_pT183_pT185	S6_pS235_S236	0.0254008	0.0300271	0.0324271	0.0196766	0.0194725	FALSE	FALSE	0.0388667	0.0363243
c-Raf_pS338	Src_pY527	0.0253682	0.0200291	0.0290495	0.0381154	0.014279	TRUE	FALSE	0.0262731	0.0327408
p38_pT180_Y182	CHK2_pT68	0.0253534	0.0202617	0.0283419	0.0256402	0.0271696	FALSE	FALSE	0.0386	0.0569402
AKT_pT308	BAD_pS112	0.0253229	0.0218644	0.0335924	0.0250699	0.0207648	TRUE	FALSE	0.0412885	0.0302541
STAT3_pY705	c-Raf_pS338	0.0251885	0.019783	0.0240163	0.0297573	0.0271974	FALSE	FALSE	0.0355949	0.0358104
PEA15_pS116	Rictor_pT1135	0.0251206	0.0497546	0.0155158	NA	0.0100915	FALSE	FALSE	0	0.019452
BAD_pS112	4EBP1_pS65	0.0250761	0.0174372	0.0406597	0.0280156	0.0141919	FALSE	FALSE	0.0192923	0.030725
S6_pS235_S236	mTOR_pS2448	0.0250734	0.0244993	0.0231761	0.0241706	0.0284476	TRUE	FALSE	0.0434394	0.0667787
HER3_pY1298	FOXO3a_pS318_S321	0.0250356	0.0250356	NA	NA	NA	NA	NA	0.0188818	NA
AKT_pS473	p27_pT157	0.0249835	0.0243005	0.0255908	0.0275047	0.0225381	FALSE	FALSE	0.0450276	0.0387925
p27_pT198	AKT_pT308	0.0249311	0.0261032	0.0236404	0.0234428	0.0265381	FALSE	FALSE	0.0450276	0.0363162
ACC_pS79	PRAS40_pT246	0.0249209	0.0241468	0.025572	0.0251877	0.0247769	FALSE	FALSE	0.0467598	0.0410391
c-Met_pY1235	JNK_pT183_pT185	0.0248433	0.022819	0.0307995	0.0214804	0.0242744	FALSE	FALSE	0.0374884	0.0410468
NF-kB-p65_pS536	Rb_pS807_S811	0.0247842	0.021033	0.0282899	0.0345474	0.0152663	TRUE	FALSE	0.0295861	0.0378606
p27_pT157	AKT_pT308	0.0247836	0.0250102	0.0231834	0.0282243	0.0227164	FALSE	FALSE	0.0450276	0.0382761
S6_pS240_S244	JNK_pT183_pT185	0.0246974	0.0210555	0.0285056	0.0282467	0.0209818	FALSE	FALSE	0.0388667	0.0334153
HER3_pY1298	PRAS40_pT246	0.0246078	0.0537667	0.0102355	NA	0.00982121	FALSE	FALSE	0.0185926	0.0370998
EGFR_pY1173	Src_pY416	0.0245564	0.0177118	0.0356521	0.0204433	0.0244183	TRUE	FALSE	0.0343768	0.159366
JNK_pT183_pT185	CHK2_pT68	0.0245551	0.0181448	0.0220495	0.0209286	0.0370978	FALSE	FALSE	0.0338367	0.045299
S6_pS240_S244	Src_pY527	0.0245487	0.00254982	0.0264149	0.00542102	0.0638092	FALSE	FALSE	0.00509963	0.0239175
AKT_pS473	Rb_pS807_S811	0.0244562	0.0487725	0.0125103	0.0121317	0.0244104	FALSE	TRUE	0.0242635	0.0272552
MEK1_pS217_S221	AKT_pS473	0.0244085	0.0058483	0.00585326	0.0515212	0.0344112	FALSE	FALSE	0.0116966	0.0367884
p27_pT198	AKT_pS473	0.0243999	0.024049	0.0239281	0.0257734	0.023849	TRUE	FALSE	0.0450276	0.0354847
p90RSK_pT359_S363	p70S6K_pT389	0.0243882	0.0251673	0.020042	0.0207327	0.0316107	TRUE	FALSE	0.0395596	0.0493579
AKT_pT308	p27_pT157	0.0243841	0.0255349	0.0232029	0.0243095	0.0244892	FALSE	FALSE	0.0450276	0.0389617
NF-kB-p65_pS536	mTOR_pS2448	0.0243659	0.0281664	0.0276613	0.020818	0.020818	FALSE	FALSE	0.0416359	0.0553712
FOXO3a_pS318_S321	p27_pT157	0.0243602	0.0116406	NA	0.0370798	NA	TRUE	FALSE	0.0217021	NA
S6_pS240_S244	NF-kB-p65_pS536	0.0243502	0.00525726	0.00641394	0.0759502	0.00977932	FALSE	FALSE	0.00157325	0.0280224
Rictor_pT1135	MEK1_pS217_S221	0.0243128	0.0487168	0.000917577	NA	0.0233039	FALSE	FALSE	0.00166931	0.00907655
TAZ_pS89	c-JUN_pS73	0.0242947	0.0111028	NA	0.0374865	NA	FALSE	FALSE	0.00144863	NA
MAPK_pT202_Y204	CHK2_pT68	0.0242414	0.0171109	0.0245721	0.0322773	0.0230054	TRUE	FALSE	0.032363	0.0527218
p90RSK_pT359_S363	p38_pT180_Y182	0.0242394	0.0236476	0.0251181	0.024125	0.0240669	FALSE	FALSE	0.0452868	0.0461541
GSK3-alpha-beta_pS21_S9	MEK1_pS217_S221	0.0242242	0.0211933	0.021478	0.0248285	0.029397	TRUE	FALSE	0.0423866	0.0288383
CHK2_pT68	MAPK_pT202_Y204	0.0242224	0.018397	0.0162844	0.0429931	0.019215	FALSE	FALSE	0.032363	0.0293529
mTOR_pS2448	NF-kB-p65_pS536	0.0242043	0.0296218	0.0245162	0.0213282	0.0213508	FALSE	FALSE	0.0416359	0.0446388
GSK3-alpha-beta_pS21_S9	c-Raf_pS338	0.0241749	0.0137373	0.0432785	0.0221354	0.0175486	FALSE	FALSE	0.0176126	0.0196291
MAPK_pT202_Y204	CHK1_pS345	0.0240577	0.0244803	0.0317521	0.0164328	0.0235656	TRUE	TRUE	0.0296274	0.0284955
S6_pS235_S236	YAP_pS127	0.0239946	0.000758477	0.0801591	0.00144068	0.0136202	FALSE	FALSE	0.00151695	0.0190028
c-Raf_pS338	STAT3_pY705	0.0239903	0.0241247	0.0244914	0.023839	0.023506	FALSE	FALSE	0.0355949	0.047456
Src_pY416	c-Raf_pS338	0.023958	0.044292	0.0140916	0.0131975	0.024251	FALSE	FALSE	0.0262731	0.0454158
CHK2_pT68	p38_pT180_Y182	0.0238719	0.0280801	0.0213706	0.0245203	0.0215166	FALSE	FALSE	0.0386	0.0627161
S6_pS240_S244	MEK1_pS217_S221	0.0238511	0.0220714	0.0259165	0.021973	0.0254433	TRUE	FALSE	0.0439459	0.0325253
GSK3-alpha-beta_pS21_S9	4EBP1_pT37_pT46	0.0238469	0.0225328	0.0263027	NA	0.0227051	FALSE	FALSE	0.0450656	0.0915751
PEA15_pS116	EGFR_pY1068	0.0238073	0.00187612	0.00763428	NA	0.0619115	TRUE	FALSE	0	0.0143535
PKC-pan-betaII_pS660	BAD_pS112	0.0237739	0.0196486	0.035207	NA	0.016466	FALSE	FALSE	0.0305112	0.104947
c-Raf_pS338	p27_pT198	0.023764	0.0280739	0.012185	0.0331135	0.0216837	TRUE	FALSE	0.0242457	0.036834
S6_pS240_S244	AKT_pS473	0.0237603	0.022543	0.020121	0.0295804	0.0227967	FALSE	FALSE	0.0350604	0.054762
Rictor_pT1135	YAP_pS127	0.0236722	0.0282292	0.0121812	NA	0.0306064	TRUE	FALSE	9.20676e-05	0.0164181
AKT_pT308	p27_pT198	0.0236359	0.0235348	0.0245826	0.0232811	0.0231449	FALSE	FALSE	0.0450276	0.0383401
PKC-pan-betaII_pS660	4EBP1_pS65	0.0236242	0.0268918	0.0284479	NA	0.0155329	FALSE	FALSE	0.0023118	0.0129045
Rb_pS807_S811	PKC-pan-betaII_pS660	0.0236149	0.0344191	0.0173142	NA	0.0191112	FALSE	FALSE	0.0185441	0.0916671
S6_pS240_S244	FOXO3a_pS318_S321	0.0235776	0.0267988	NA	0.0203564	NA	FALSE	FALSE	0.00731962	NA
p70S6K_pT389	CHK1_pS345	0.0235756	0.0222527	0.0236482	0.0216324	0.0267694	TRUE	FALSE	0.0408874	0.038498
BAD_pS112	AKT_pT308	0.0234864	0.0279184	0.0237843	0.0209329	0.0213098	TRUE	FALSE	0.0412885	0.0299566
MEK1_pS217_S221	STAT3_pY705	0.0234262	0.0232263	0.0208499	0.0225636	0.027065	TRUE	FALSE	0.0413509	0.0432962
p27_pT157	4EBP1_pS65	0.0234194	0.0112986	0.0131537	0.0599223	0.00930281	FALSE	FALSE	0.0174808	0.0493636
Rb_pS807_S811	BAD_pS112	0.0233664	0.0143321	0.0247827	0.0400011	0.0143498	TRUE	FALSE	0.0273897	0.0314189
CHK2_pT68	p70S6K_pT389	0.0233162	0.0251804	0.0217173	0.0224991	0.023868	FALSE	FALSE	0.0425597	0.0361871
PKC-pan-betaII_pS660	FOXO3a_pS318_S321	0.0233139	0.0233139	NA	NA	NA	NA	NA	0.0176054	NA
4EBP1_pT37_pT46	GSK3-alpha-beta_pS9	0.0233121	0.0225328	0.02336	NA	0.0240436	FALSE	FALSE	0.0450656	0.0372663
STAT3_pY705	p70S6K_pT389	0.0232274	0.0194581	0.030562	0.0215878	0.0213016	FALSE	FALSE	0.0346312	0.0299972
GSK3-alpha-beta_pS9	4EBP1_pT37_pT46	0.0232182	0.0225328	0.0227073	NA	0.0244146	FALSE	FALSE	0.0450656	0.0624068
EGFR_pY1068	EGFR_pY992	0.0231252	0.0462503	NA	0	NA	FALSE	FALSE	0	0.143418
p70S6K_pT389	JNK_pT183_pT185	0.0230274	0.0192613	0.0301367	0.0207667	0.0219449	FALSE	FALSE	0.0382231	0.0314066
PKC-pan-betaII_pS660	p90RSK_pT359_S363	0.0228903	0.0189039	0.0326722	NA	0.0170948	FALSE	FALSE	0.0272654	0.164548
c-Met_pY1235	Src_pY416	0.0227727	0.017986	0.0187859	0.0298697	0.0244494	FALSE	FALSE	0.0359719	0.0347332
AKT_pT308	AMPK_pT172	0.0227588	0.0104686	0.0135169	0.0572003	0.00984949	FALSE	FALSE	4.22546e-05	0.016425
JNK_pT183_pT185	S6_pS240_S244	0.0227062	0.0211589	0.023064	0.025208	0.0213937	FALSE	FALSE	0.0388667	0.0367473
MEK1_pS217_S221	Rb_pS807_S811	0.0226435	0.0215107	0.0157629	0.0396379	0.0136625	FALSE	FALSE	0.0214389	0.0262939
HER2_pY1248	Rb_pS807_S811	0.0225405	0.00081263	0.00753639	0.0630266	0.0187864	TRUE	FALSE	0.00162526	0.0222225
ACC_pS79	BAD_pS112	0.0224989	0.0249694	0.0247908	0.0189837	0.0212518	FALSE	FALSE	0.0301716	0.0287456
c-Raf_pS338	4EBP1_pS65	0.022443	0.0261127	0.0373438	0.0160929	0.0102224	FALSE	FALSE	0.0173629	0.0304996
PDK1_pS241	4EBP1_pT37_pT46	0.0223942	0.00182552	0.00084602	NA	0.064511	FALSE	FALSE	0	0.0575617
Rb_pS807_S811	CHK1_pS345	0.0223748	0.02057	0.0251137	0.0182391	0.0255764	TRUE	FALSE	0.0349952	0.0472629
AMPK_pT172	PDK1_pS241	0.0223591	0.030207	0.0240411	0.000671062	0.0345172	FALSE	FALSE	0	0.048275
GSK3-alpha-beta_pS9	c-Raf_pS338	0.022359	0.0523733	0.0148346	0.0106027	0.0116254	FALSE	FALSE	0.0176126	0.0190658
ACC_pS79	PKC-alpha_pS657	0.0222674	0.0518356	0.00115412	0.0171128	0.0189672	FALSE	FALSE	0.00109825	0.0770526
CHK1_pS345	p27_pT157	0.0221789	0.00706348	0.0250327	0.0398673	0.0167521	FALSE	FALSE	0.0130982	0.0532661
Src_pY416	EGFR_pY1173	0.0221571	0.0220502	0.0195648	0.0203762	0.0266371	FALSE	FALSE	0.0343768	0.181022
CHK1_pS345	JNK_pT183_pT185	0.0221065	0.0226568	0.022543	0.0241454	0.019081	FALSE	FALSE	0.0322261	0.0439972
4EBP1_pS65	S6_pS240_S244	0.0220949	0.00987709	0.0384628	0.00864987	0.0313898	FALSE	FALSE	0.00881745	0.0325032
mTOR_pS2448	MEK1_pS217_S221	0.0220879	0.0124955	0.0451041	0.011269	0.0194828	FALSE	FALSE	0.0135857	0.0177274
c-Raf_pS338	mTOR_pS2448	0.0220878	0.0091401	0.0132848	0.0299735	0.035953	TRUE	FALSE	0.0152551	0.0305718
Src_pY416	c-Met_pY1235	0.0220692	0.0188337	0.0187666	0.0201826	0.0304939	FALSE	FALSE	0.0359719	0.0368884
CHK1_pS345	EGFR_pY992	0.0220553	0.0170658	NA	0.0270447	NA	FALSE	FALSE	0.000681819	0.0161903
Src_pY527	EGFR_pY1068	0.0220436	0.0199952	0.019194	0.0312497	0.0177356	FALSE	FALSE	0.0343768	0.0412608
S6_pS235_S236	JNK_pT183_pT185	0.0219782	0.0268252	0.0210687	0.0197813	0.0202374	FALSE	FALSE	0.0388667	0.034736
Src_pY527	c-Met_pY1235	0.0219162	0.0185923	0.0195812	0.0284793	0.0210119	TRUE	FALSE	0.0359719	0.0462139
CHK1_pS345	p70S6K_pT389	0.0218642	0.0210561	0.0229161	0.0219461	0.0215383	FALSE	FALSE	0.0408874	0.0340772
GSK3-alpha-beta_pS21_S9	p90RSK_pT359_S363	0.0218086	0.0192786	0.0284951	0.0214957	0.0179651	TRUE	FALSE	0.0353793	0.0262857
CHK1_pS345	Rb_pS807_S811	0.0218075	0.019871	0.0262049	0.021834	0.0193202	FALSE	TRUE	0.0349952	0.0453069
c-Raf_pS338	TAZ_pS89	0.0217985	0.0510927	0.0176747	0.00315764	0.0152689	FALSE	FALSE	0.00292239	NA
mTOR_pS2448	MAPK_pT202_Y204	0.0217732	0.0216194	0.0229528	0.0212602	0.0212602	FALSE	FALSE	0.0425203	0.0330292
c-Met_pY1235	c-Raf_pS338	0.0217611	0.0099133	0.0503376	0.0189724	0.00782099	FALSE	FALSE	0.00661235	0.0413335
p70S6K_pT389	STAT3_pY705	0.0216966	0.0263659	0.0242951	0.0178638	0.0182618	TRUE	FALSE	0.0346312	0.034109
FOXO3a_pS318_S321	4EBP1_pS65	0.0216637	0.0164139	NA	0.0269134	NA	FALSE	FALSE	0.0230642	NA
p90RSK_pT359_S363	GSK3-alpha-beta_pS9	0.0216233	0.0185513	0.018818	0.0312659	0.0178582	FALSE	FALSE	0.0353793	0.0264176
Src_pY416	EGFR_pY1068	0.021582	0.024541	0.0242914	0.0201105	0.0173852	FALSE	FALSE	0.0343768	0.151332
JNK_pT183_pT185	p70S6K_pT389	0.0215538	0.0220495	0.0214135	0.0207697	0.0219824	FALSE	FALSE	0.0382231	0.031891
NF-kB-p65_pS536	STAT3_pY705	0.0215286	0.0159834	0.0305471	0.0208493	0.0187347	TRUE	FALSE	0.0318862	0.0396927
FOXO3a_pS318_S321	BAD_pS112	0.0214817	0.0175016	NA	0.0254618	NA	FALSE	FALSE	0.0226279	NA
mTOR_pS2448	PKC-delta	0.0214681	0.0276701	0.0137632	NA	0.0229711	FALSE	FALSE	0.0137231	0.0350891
JNK_pT183_pT185	HER3_pY1298	0.0214626	0.020954	0.0226603	NA	0.0207735	TRUE	FALSE	0.0397009	0.0373366
4EBP1_pT37_pT46	c-Raf_pS338	0.0214622	0.0211074	0.020382	NA	0.0228972	FALSE	FALSE	0.0173629	0.029719
Rb_pS807_S811	AKT_pS473	0.0213292	0.0230556	0.012745	0.0121317	0.0373845	FALSE	FALSE	0.0242635	0.0243154
YAP_pS127	AKT_pT308	0.0212608	0.0132417	0.0263448	0.039596	0.00586073	FALSE	FALSE	0.0054261	0.0312544
GSK3-alpha-beta_pS21_S9	BAD_pS112	0.0212174	0.0140193	0.0218644	0.0283222	0.0206635	FALSE	FALSE	0.0259508	0.0545994
BAD_pS112	Src_pY527	0.0211748	0.0317871	0.00958114	0.0362473	0.0070837	TRUE	FALSE	0.00747372	0.0229032
PKC-delta	Src_pY416	0.0211042	0.0186063	0.0271317	NA	0.0175747	FALSE	TRUE	0.0228666	0.0277682
Src_pY527	p70S6K_pT389	0.0210998	0.0372489	0.0102991	0.0257416	0.0111097	TRUE	FALSE	0.0101299	0.018033
EGFR_pY992	Src_pY416	0.0210816	0.0217175	NA	0.0204457	NA	FALSE	FALSE	0.0343768	0.147356
PKC-delta	Rb_pS807_S811	0.0210729	0.0223968	0.0243259	NA	0.0164959	FALSE	FALSE	0.0230755	0.042725
c-Raf_pS338	AKT_pT308	0.0210299	0.0278133	0.0151421	0.0257156	0.0154486	FALSE	FALSE	0.026661	0.0584209
S6_pS240_S244	TAZ_pS89	0.0209349	0.00680114	0.0208248	0.0533854	0.00272847	FALSE	FALSE	0.00141913	NA
PRAS40_pT246	MAPK_pT202_Y204	0.0209277	0.0203151	0.0267873	0.0183042	0.0183042	FALSE	FALSE	0.0366083	0.0259135
ACC_pS79	MEK1_pS217_S221	0.0209043	0.0171471	0.0228695	0.0217226	0.0218781	FALSE	FALSE	0.0246977	0.0240199
YB-1_PS102	c-JUN_pS73	0.020875	0.0122131	NA	0.0295368	NA	FALSE	FALSE	0	0.0570986
CHK1_pS345	p38_pT180_Y182	0.0208471	0.0176993	0.0198178	0.0255028	0.0203685	TRUE	FALSE	0.035282	0.0473707
p90RSK_pT359_S363	ER-alpha_pS118	0.020841	0.0126879	0.0122957	0.0423428	0.0160377	FALSE	FALSE	0.0209437	0.0354772
Rb_pS807_S811	Rictor_pT1135	0.0207335	0.0251761	0.0161705	NA	0.0208538	FALSE	FALSE	0.00183272	0.0353014
c-Raf_pS338	HER3_pY1298	0.020731	0.00555993	0.0134328	NA	0.0432001	FALSE	FALSE	0.0111199	0.0258443
mTOR_pS2448	TAZ_pS89	0.0207134	0.0231481	0.00429285	0.0276903	0.0277224	FALSE	FALSE	0.00100795	NA
4EBP1_pT37_pT46	FOXO3a_pS318_S321	0.0206651	0.0206651	NA	NA	NA	NA	NA	0.0230642	NA
p90RSK_pT359_S363	GSK3-alpha-beta_pS21_S9	0.020634	0.0184493	0.0201043	0.0240455	0.019937	FALSE	FALSE	0.0353793	0.0265636
PEA15_pS116	YB-1_PS102	0.020602	0.00479742	0.055032	NA	0.00197647	FALSE	FALSE	0	0.0191256
Src_pY527	EGFR_pY992	0.0205893	0.0233478	NA	0.0178309	NA	FALSE	FALSE	0.0343768	0.0397347
PKC-pan-betaII_pS660	MAPK_pT202_Y204	0.0204984	0.00956296	0.0376761	NA	0.0142561	FALSE	FALSE	0.0191259	0.275091
PKC-pan-betaII_pS660	p38_pT180_Y182	0.0204225	0.0164197	0.0304784	NA	0.0143693	FALSE	FALSE	0.0242512	0.0300219
HER2_pY1248	S6_pS235_S236	0.0203769	0.0614557	0.00175043	0.00731751	0.010984	TRUE	FALSE	0.00132993	0.0126856
p38_pT180_Y182	S6_pS235_S236	0.0203289	0.0215467	0.0266738	0.0110552	0.02204	FALSE	FALSE	0.020514	0.0263808
NF-kB-p65_pS536	S6_pS235_S236	0.0202894	0.0437639	0.00389496	0.0234347	0.0100642	FALSE	FALSE	0.00157325	0.020422
AKT_pS473	NF-kB-p65_pS536	0.0202649	0.00165168	0.0146681	0.0574982	0.00724142	TRUE	FALSE	0.00158341	0.0470291
c-Raf_pS338	ACC_pS79	0.0202356	0.0217736	0.0205611	0.0158918	0.022716	TRUE	FALSE	0.0240436	0.0563933
GSK3-alpha-beta_pS9	NF-kB-p65_pS536	0.0202064	0.00120524	0.0587062	0.00148306	0.0194309	FALSE	FALSE	0.00241048	0.0158657
c-Raf_pS338	p27_pT157	0.0201891	0.014571	0.0149077	0.0316485	0.0196293	TRUE	FALSE	0.0242457	0.0455906
p70S6K_pT389	YB-1_PS102	0.0201773	0.00159337	0.0201862	0.0553575	0.00357217	FALSE	FALSE	0	0.0710691
GSK3-alpha-beta_pS21_S9	Src_pY527	0.0200986	0.0191054	0.0103231	0.0178642	0.0331017	TRUE	FALSE	0.00990738	0.0219455
JNK_pT183_pT185	Src_pY527	0.02009	0.0129466	0.031306	0.0228857	0.0132217	FALSE	FALSE	0.0242669	0.0330984
PKC-alpha_pS657	p90RSK_pT359_S363	0.0200863	0.0201795	0.0198457	0.0203659	0.0199542	FALSE	FALSE	0.0244395	0.0356817
JNK_pT183_pT185	YAP_pS127	0.0200681	0.00881893	0.0452249	0.0180377	0.00819109	FALSE	FALSE	0.0132919	0.110321
PEA15_pS116	TAZ_pS89	0.0200604	0.0345274	0.013136	NA	0.0125179	TRUE	FALSE	0	NA
p27_pT198	MAPK_pT202_Y204	0.0199832	0.0199381	0.0421346	0.00955814	0.00830202	TRUE	FALSE	0.0165472	0.021639
AMPK_pT172	Src_pY527	0.0198676	0.0308112	0.00405006	0.0319292	0.0126802	FALSE	FALSE	2.67434e-05	0.0437017
p27_pT157	c-Raf_pS338	0.0198377	0.020658	0.0266343	0.0198963	0.0121622	TRUE	FALSE	0.0242457	0.038185
FOXO3a_pS318_S321	PRAS40_pT246	0.0198364	0.0188305	NA	0.0208423	NA	FALSE	FALSE	0.0294669	NA
JNK_pT183_pT185	CHK1_pS345	0.0198344	0.0179788	0.0161131	0.0161131	0.0291326	FALSE	FALSE	0.0322261	0.0446152
c-Met_pY1235	4EBP1_pS65	0.0198255	9.58409e-05	0.0766225	0.000764208	0.00181924	FALSE	FALSE	0.000191682	0.0296916
JNK_pT183_pT185	c-Met_pY1235	0.0198049	0.0188502	0.0202144	0.0190995	0.0210553	FALSE	FALSE	0.0374884	0.0477679
Rb_pS807_S811	CHK2_pT68	0.0197811	0.0229768	0.0177666	0.0199803	0.0184009	FALSE	FALSE	0.0302964	0.0376088
Src_pY527	c-Raf_pS338	0.0197761	0.0171275	0.0224065	0.0193254	0.0202449	TRUE	FALSE	0.0262731	0.0401217
c-Raf_pS338	YB-1_PS102	0.0197689	0.00387685	0.00146072	0.0713919	0.00234623	TRUE	FALSE	0	0.0213307
p27_pT198	c-Raf_pS338	0.0197514	0.0256149	0.013449	0.02719	0.0127514	TRUE	FALSE	0.0242457	0.0359555
Rb_pS807_S811	AKT_pT308	0.0196219	0.0404322	0.0128187	0.0121317	0.0131048	TRUE	FALSE	0.0242635	0.0255668
4EBP1_pS65	HER3_pY1298	0.0196023	0.012064	0.0305162	NA	0.0162266	FALSE	FALSE	0.0241281	0.0358213
STAT3_pY705	p38_pT180_Y182	0.0195826	0.0162183	0.0166455	0.018503	0.0269635	FALSE	FALSE	0.0322856	0.0415634
GSK3-alpha-beta_pS9	p90RSK_pT359_S363	0.0195801	0.0182503	0.0195914	0.0199661	0.0205126	FALSE	FALSE	0.0353793	0.0285715
FOXO3a_pS318_S321	TAZ_pS89	0.0195469	0.00895441	NA	0.0301394	NA	FALSE	FALSE	0.0105745	NA
Rb_pS807_S811	c-JUN_pS73	0.0195293	0.0181895	NA	0.0208691	NA	FALSE	FALSE	0.0332245	0.0362789
TAZ_pS89	ER-alpha_pS118	0.019529	0.00415469	0.0121469	0.046207	0.0156075	FALSE	FALSE	0.000452248	NA
p70S6K_pT389	YAP_pS127	0.0195221	0.00286972	0.00762938	0.0260664	0.0415227	TRUE	FALSE	0.00218239	0.0168706
p38_pT180_Y182	S6_pS240_S244	0.019511	0.0218702	0.0149933	0.0105688	0.0306117	FALSE	FALSE	0.020514	0.0356438
PKC-alpha_pS657	BAD_pS112	0.0195047	0.0131673	0.0358931	0.0137619	0.0151964	FALSE	FALSE	0.0246534	0.0272553
EGFR_pY1068	AMPK_pT172	0.0194794	1.49404e-06	0.0413201	0.00225915	0.0343367	FALSE	FALSE	2.98807e-06	0.0246537
FOXO3a_pS318_S321	HER3_pY1298	0.0194325	0.0194325	NA	NA	NA	NA	NA	0.0188818	NA
GSK3-alpha-beta_pS9	AMPK_pT172	0.0193747	0.00299404	0.000461909	0.0692022	0.00484062	TRUE	FALSE	5.81285e-05	0.0185656
YB-1_PS102	p38_pT180_Y182	0.0193644	0.040123	0.0216254	0.00248278	0.0132265	TRUE	FALSE	0	0.0252771
c-JUN_pS73	Rb_pS807_S811	0.0193423	0.0179539	NA	0.0207307	NA	FALSE	FALSE	0.0332245	0.0476173
ER-alpha_pS118	HER2_pY1248	0.0193143	0.00923172	0.0626617	0.00325741	0.00210647	FALSE	FALSE	0.000391918	0.0171599
p70S6K_pT389	Src_pY527	0.0192947	0.0130891	0.0196436	0.0334784	0.0109675	TRUE	FALSE	0.0101299	0.022657
p38_pT180_Y182	CHK1_pS345	0.0192644	0.0221111	0.0187376	0.0182066	0.0180021	TRUE	FALSE	0.035282	0.0497975
AKT_pT308	S6_pS235_S236	0.0192519	0.0175302	0.0244168	0.0175302	0.0175302	FALSE	FALSE	0.0350604	0.0336048
Src_pY416	p70S6K_pT389	0.0192426	0.01584	0.00952439	0.00608254	0.0455236	TRUE	FALSE	0.0101299	0.013706
PKC-pan-betaII_pS660	mTOR_pS2448	0.0191966	0.0124076	0.00706716	NA	0.0381151	FALSE	FALSE	0.011924	0.0552847
Rb_pS807_S811	PDK1_pS241	0.019147	0.0156146	0.00543448	0.0266064	0.0289324	FALSE	FALSE	0	0.0494542
PKC-delta	p27_pT157	0.0191099	0.012932	0.00711093	NA	0.0372867	FALSE	FALSE	0.00551422	0.0380255
BAD_pS112	PKC-alpha_pS657	0.0190695	0.0210489	0.0251835	0.0138264	0.0162192	FALSE	FALSE	0.0246534	0.0293141
4EBP1_pT37_pT46	YAP_pS127	0.0190547	0.00141258	0.036112	NA	0.0196397	FALSE	FALSE	0.000781453	0.0627125
AMPK_pT172	S6_pS235_S236	0.0190512	0.000614046	0.0033699	0.0517116	0.0205093	FALSE	FALSE	0.00122809	0.0115458
EGFR_pY1068	MEK1_pS217_S221	0.0190346	0.0280507	0.0247313	0.0088553	0.0145012	FALSE	FALSE	0.0043072	0.0468422
Src_pY527	JNK_pT183_pT185	0.0190011	0.0144745	0.0290832	0.018317	0.0141298	FALSE	FALSE	0.0242669	0.0339669
c-Raf_pS338	YAP_pS127	0.0189768	0.0364194	0.00791732	0.00603284	0.0255375	TRUE	FALSE	0.00298194	0.0267743
CHK1_pS345	ER-alpha_pS118	0.0189727	0.00474577	0.0167069	0.00807913	0.0463588	FALSE	FALSE	0.00261901	0.0355351
Src_pY527	PRAS40_pT246	0.0189481	0.032293	0.00863002	0.00388302	0.0309864	TRUE	FALSE	0.00654557	0.0210128
TAZ_pS89	p38_pT180_Y182	0.0189048	0.0138275	0.00692157	0.011228	0.0436422	FALSE	FALSE	0.0128049	NA
p90RSK_pT359_S363	PKC-delta	0.0188406	0.0113038	0.0173287	NA	0.0278892	FALSE	FALSE	0.0117686	0.022349
Rictor_pT1135	4EBP1_pS65	0.018835	0.00612372	0.0392777	NA	0.0111034	TRUE	FALSE	0.0122474	0.0409386
c-Raf_pS338	4EBP1_pT37_pT46	0.0188205	0.0152072	0.0203682	NA	0.0208861	TRUE	FALSE	0.0173629	0.0260623
YAP_pS127	MAPK_pT202_Y204	0.0187789	0.00566184	0.00594048	0.0578516	0.00566184	TRUE	FALSE	0.0113237	0.0150141
Rb_pS807_S811	PKC-delta	0.0187697	0.0156127	0.0266394	NA	0.0140569	FALSE	FALSE	0.0230755	0.043485
NF-kB-p65_pS536	c-JUN_pS73	0.0187559	0.0170685	NA	0.0204433	NA	FALSE	FALSE	0.0105599	0.0445506
Src_pY527	PKC-pan-betaII_pS660	0.0187254	0.0267797	0.00620532	NA	0.0231913	TRUE	FALSE	0.0122627	0.0441782
FOXO3a_pS318_S321	Rb_pS807_S811	0.0186784	0.0244909	NA	0.012866	NA	FALSE	FALSE	0.00651285	NA
NF-kB-p65_pS536	MEK1_pS217_S221	0.0186377	0.0326852	0.00570903	0.00286684	0.0332899	FALSE	FALSE	0.00573368	0.0194931
p38_pT180_Y182	STAT3_pY705	0.018623	0.0180675	0.0166334	0.0205301	0.0192608	FALSE	FALSE	0.0322856	0.0456444
p27_pT157	PKC-alpha_pS657	0.0185915	0.00948614	0.0136761	0.0376979	0.0135058	FALSE	FALSE	0.00888941	0.0304033
PKC-pan-betaII_pS660	S6_pS240_S244	0.0185823	0.0340987	0.0042517	NA	0.0173965	TRUE	FALSE	0.00557783	0.0156746
GSK3-alpha-beta_pS9	BAD_pS112	0.0185559	0.0133996	0.0198157	0.0276282	0.0133801	FALSE	FALSE	0.0259508	0.054568
TAZ_pS89	Rictor_pT1135	0.0185527	0.0103735	0.0056093	NA	0.0396753	TRUE	FALSE	8.78162e-05	NA
Src_pY527	EGFR_pY1173	0.0185331	0.017532	0.0175352	0.0186673	0.020398	TRUE	FALSE	0.0343768	0.0329994
Src_pY527	4EBP1_pS65	0.0185181	0.029754	0.00331476	0.03858	0.00242344	FALSE	FALSE	0.00234906	0.0286817
HER2_pY1248	JNK_pT183_pT185	0.0185027	0.0188479	0.018468	0.0225995	0.0140955	TRUE	FALSE	0.0275531	0.0597668
p38_pT180_Y182	PKC-pan-betaII_pS660	0.0184903	0.0182624	0.0121256	NA	0.0250827	FALSE	FALSE	0.0242512	0.0347917
Rictor_pT1135	PKC-pan-betaII_pS660	0.0184722	0.0285786	0.012448	NA	0.0143901	FALSE	FALSE	0.014654	0.0496402
GSK3-alpha-beta_pS21_S9	PKC-pan-betaII_pS660	0.0184707	0.024705	0.0194433	NA	0.0112639	FALSE	FALSE	0.0109114	0.0253268
CHK2_pT68	JNK_pT183_pT185	0.0183952	0.0190626	0.0181246	0.0182632	0.0181304	FALSE	FALSE	0.0338367	0.0383343
PKC-pan-betaII_pS660	4EBP1_pT37_pT46	0.0183919	0.0123154	0.0239776	NA	0.0188826	FALSE	FALSE	0.0023118	0.0189134
AKT_pT308	MEK1_pS217_S221	0.0183641	0.00635992	0.00636248	0.0548857	0.0058483	FALSE	FALSE	0.0116966	0.0318555
p70S6K_pT389	ACC_pS79	0.0183585	0.0170576	0.0257792	0.016399	0.0141982	FALSE	FALSE	0.0269599	0.0423467
ER-alpha_pS118	S6_pS240_S244	0.0183131	0.0176903	0.0127689	0.0362537	0.00653931	FALSE	FALSE	0.00213852	0.0139886
c-Met_pY1235	AKT_pS473	0.0182938	0.0098431	0.0563056	0.00613626	0.00089033	FALSE	FALSE	0.00118158	0.012183
NDRG1_pT346	MEK1_pS217_S221	0.0182821	0.00232198	0.00283387	NA	0.0496904	FALSE	FALSE	0	0.0116179
YB-1_PS102	S6_pS235_S236	0.0182608	0.0559882	0.0103783	0.00200687	0.0046697	FALSE	FALSE	0	0.0352438
Rb_pS807_S811	NF-kB-p65_pS536	0.0182584	0.0150555	0.0185492	0.0207067	0.0187223	FALSE	FALSE	0.0295861	0.0414783
c-Raf_pS338	Rictor_pT1135	0.0182564	0.00229825	0.0290296	NA	0.0234413	TRUE	FALSE	0.0045965	0.0169374
Src_pY416	MEK1_pS217_S221	0.0182091	0.0342985	0.0107198	0.0151476	0.0126704	FALSE	FALSE	0.0199076	0.0274204
PRAS40_pT246	c-Met_pY1235	0.0181915	0.00260168	0.0664217	0.00153021	0.00221221	TRUE	FALSE	0.000375453	0.0163518
GSK3-alpha-beta_pS21_S9	CHK1_pS345	0.0181843	0.0133796	0.0257238	0.0157512	0.0178825	TRUE	FALSE	0.0261508	0.0409631
PRAS40_pT246	Rictor_pT1135	0.0181411	0.0264104	0.0182184	NA	0.0097947	FALSE	FALSE	0.00781855	0.0545935
PKC-delta	CHK1_pS345	0.0181276	0.0139539	0.011711	NA	0.0287177	FALSE	FALSE	0.00737958	0.057753
EGFR_pY1173	MEK1_pS217_S221	0.0180372	0.0407532	0.0104867	0.0146057	0.00630303	TRUE	FALSE	0.0043072	0.0205782
HER3_pY1298	p70S6K_pT389	0.018025	0.0149884	0.00976955	NA	0.0293171	FALSE	FALSE	0.0123059	0.0161315
PKC-alpha_pS657	MAPK_pT202_Y204	0.0180239	0.0156305	0.0227739	0.0145438	0.0191476	FALSE	FALSE	0.0162639	0.0213055
Src_pY527	GSK3-alpha-beta_pS21_S9	0.0180002	0.00893056	0.0110876	0.0131046	0.0388781	FALSE	FALSE	0.00990738	0.016847
AMPK_pT172	AKT_pS473	0.0179826	0.00225182	0.0178577	0.037705	0.0141157	FALSE	FALSE	4.22546e-05	0.0117238
Rictor_pT1135	GSK3-alpha-beta_pS21_S9	0.0179541	0.0384043	0.00849174	NA	0.00696621	TRUE	FALSE	0.0070429	0.140578
p90RSK_pT359_S363	JNK_pT183_pT185	0.0178922	0.0159415	0.0182509	0.0205667	0.0168095	FALSE	FALSE	0.0316735	0.0395563
MEK1_pS217_S221	mTOR_pS2448	0.0178641	0.00833836	0.0164355	0.033902	0.0127805	TRUE	FALSE	0.0135857	0.0206937
PKC-pan-betaII_pS660	TAZ_pS89	0.0178161	0.0283502	0.0163749	NA	0.00872331	FALSE	FALSE	0.00171536	NA
CHK2_pT68	Rb_pS807_S811	0.0178078	0.0168214	0.0202141	0.0168422	0.0173534	FALSE	FALSE	0.0302964	0.048928
CHK1_pS345	GSK3-alpha-beta_pS21_S9	0.0178003	0.0141114	0.0212241	0.0224313	0.0134345	FALSE	FALSE	0.0261508	0.0363085
GSK3-alpha-beta_pS21_S9	c-JUN_pS73	0.0177719	0.0204856	NA	0.0150582	NA	FALSE	FALSE	0.0212622	0.0212493
STAT3_pY705	BAD_pS112	0.0177395	0.0116572	0.0220226	0.019646	0.0176321	FALSE	FALSE	0.0188617	0.021581
PKC-alpha_pS657	p27_pT198	0.0177287	0.0125567	0.0357222	0.0138186	0.00881738	FALSE	FALSE	0.00888941	0.038603
PRAS40_pT246	p38_pT180_Y182	0.0177097	0.0150749	0.0254629	0.0128889	0.0174122	FALSE	FALSE	0.0241483	0.0263587
Rb_pS807_S811	mTOR_pS2448	0.0176609	0.023515	0.00371538	0.0360784	0.00733461	TRUE	FALSE	0.006974	0.0523701
ACC_pS79	TAZ_pS89	0.0175708	0.0358359	0.00223652	0.00543355	0.0267772	FALSE	FALSE	0.000590345	NA
Rictor_pT1135	TAZ_pS89	0.0175453	0.015942	0.00812383	NA	0.0285699	FALSE	FALSE	8.78162e-05	NA
TAZ_pS89	PEA15_pS116	0.0175261	0.00198273	0.00301129	NA	0.0475842	FALSE	FALSE	0	NA
c-Met_pY1235	EGFR_pY992	0.0174373	0.0245755	NA	0.0102992	NA	FALSE	FALSE	0.00397256	0.0214288
YB-1_PS102	mTOR_pS2448	0.0174121	0.01583	0.0107822	0.0401028	0.00293349	FALSE	FALSE	0	0.0187336
Rb_pS807_S811	GSK3-alpha-beta_pS21_S9	0.017375	0.00476744	0.00641761	0.016181	0.0421338	FALSE	FALSE	0.00953489	0.0169629
FOXO3a_pS318_S321	ER-alpha_pS118	0.0172937	0.00239024	NA	0.0321971	NA	FALSE	FALSE	0.00307746	NA
AMPK_pT172	FOXO3a_pS318_S321	0.0172922	0.0125725	NA	0.0220119	NA	FALSE	FALSE	2.8251e-05	NA
c-Raf_pS338	c-Met_pY1235	0.01728	0.0140742	0.0364582	0.0102799	0.00830765	FALSE	FALSE	0.00661235	0.0445986
YAP_pS127	mTOR_pS2448	0.0172696	0.00690842	0.0169197	0.00053522	0.0447149	FALSE	FALSE	0.00107044	0.018
FOXO3a_pS318_S321	S6_pS240_S244	0.0172687	0.0137785	NA	0.020759	NA	FALSE	FALSE	0.00731962	NA
Rictor_pT1135	CHK2_pT68	0.0172653	0.0449341	0.00482757	NA	0.00203407	FALSE	FALSE	0.0024463	0.0191522
c-Met_pY1235	4EBP1_pT37_pT46	0.0172611	0.00718291	0.0413275	NA	0.0032729	FALSE	FALSE	0.000191682	0.0218754
AKT_pT308	YAP_pS127	0.017251	0.00885282	0.0449088	0.00975931	0.00548328	FALSE	FALSE	0.0054261	0.0197992
Src_pY416	PKC-pan-betaII_pS660	0.0172459	0.0362414	0.00668846	NA	0.00880798	TRUE	FALSE	0.0122627	0.0197942
c-JUN_pS73	BAD_pS112	0.0172324	0.016593	NA	0.0178719	NA	FALSE	FALSE	0.0292036	0.0605282
mTOR_pS2448	c-JUN_pS73	0.0171934	0.00631157	NA	0.0280753	NA	FALSE	FALSE	0.00503957	0.0184257
4EBP1_pT37_pT46	Rb_pS807_S811	0.0171682	0.0457859	0.00309119	NA	0.00262766	FALSE	FALSE	0.00447355	0.0298909
BAD_pS112	p27_pT198	0.0171646	0.022524	0.0221122	0.0136686	0.0103537	FALSE	FALSE	0.0193461	0.0477169
p70S6K_pT389	NDRG1_pT346	0.017145	0.0246288	0.00161697	NA	0.0251892	TRUE	FALSE	0	0.0428419
p27_pT198	Src_pY527	0.0171381	0.030615	0.00963239	0.00552517	0.0227798	FALSE	FALSE	0.00663496	0.0353265
MAPK_pT202_Y204	NF-kB-p65_pS536	0.0171313	0.0159336	0.0159336	0.0159336	0.0207242	FALSE	TRUE	0.0318673	0.0418563
PEA15_pS116	p27_pT157	0.0171248	0.00235708	0.0479464	NA	0.00107099	FALSE	FALSE	0	0.0349246
AKT_pS473	AMPK_pT172	0.0171204	0.00218413	0.0122795	0.0162193	0.0377988	FALSE	FALSE	4.22546e-05	0.0164443
p90RSK_pT359_S363	PKC-pan-betaII_pS660	0.0171165	0.0155626	0.0218216	NA	0.0139653	FALSE	FALSE	0.0272654	0.13007
Rictor_pT1135	4EBP1_pT37_pT46	0.0171073	0.00612372	0.0107267	NA	0.0344714	FALSE	FALSE	0.0122474	0.0323434
Rictor_pT1135	S6_pS235_S236	0.0170841	0.0392757	0.00690767	NA	0.00506904	TRUE	FALSE	0.00290265	0.17587
p27_pT198	PRAS40_pT246	0.0170635	0.0139234	0.0130386	0.0169548	0.0243373	FALSE	FALSE	0.023221	0.0292239
NF-kB-p65_pS536	MAPK_pT202_Y204	0.0170614	0.0159336	0.0159336	0.0204447	0.0159336	FALSE	TRUE	0.0318673	0.0309421
JNK_pT183_pT185	Src_pY416	0.0170582	0.0139705	0.0220604	0.0178903	0.0143113	FALSE	FALSE	0.0242669	0.0337372
p70S6K_pT389	HER3_pY1298	0.0170344	0.0186307	0.00943122	NA	0.0230412	FALSE	FALSE	0.0123059	0.0225426
Rb_pS807_S811	STAT3_pY705	0.0169996	0.00884783	0.0394143	0.00952403	0.0102122	TRUE	FALSE	0.015124	0.029211
YAP_pS127	JNK_pT183_pT185	0.0169875	0.00901653	0.0209819	0.0294156	0.00853605	FALSE	FALSE	0.0132919	0.0986595
PKC-alpha_pS657	Rb_pS807_S811	0.0169793	0.0141687	0.0271809	0.013555	0.0130125	FALSE	FALSE	0.0260067	0.0354664
STAT3_pY705	c-JUN_pS73	0.0169362	0.0268161	NA	0.0070563	NA	TRUE	FALSE	0.0136704	0.037728
MEK1_pS217_S221	Src_pY527	0.0169031	0.0220521	0.0109968	0.00995381	0.0246098	FALSE	FALSE	0.0199076	0.0272166
YB-1_PS102	PRAS40_pT246	0.0168961	0.00749936	0.0105357	0.0468138	0.0027355	FALSE	FALSE	0	0.0169473
c-JUN_pS73	GSK3-alpha-beta_pS9	0.0168904	0.0157055	NA	0.0180754	NA	FALSE	FALSE	0.0212622	0.0207888
p27_pT157	BAD_pS112	0.0168498	0.0158971	0.012018	0.0117124	0.0277716	FALSE	FALSE	0.0193461	0.023519
p27_pT157	MAPK_pT202_Y204	0.0168381	0.0213117	0.00916883	0.0185932	0.0182786	FALSE	FALSE	0.0165472	0.0207486
PKC-alpha_pS657	CHK2_pT68	0.0168358	0.00361291	0.0249087	0.0039635	0.0348579	TRUE	FALSE	0.00716156	0.0431821
4EBP1_pT37_pT46	HER3_pY1298	0.0168318	0.012064	0.0196078	NA	0.0188236	FALSE	FALSE	0.0241281	0.0388681
Rb_pS807_S811	PKC-alpha_pS657	0.016829	0.0203589	0.0197784	0.0134647	0.0137141	FALSE	FALSE	0.0260067	0.0386779
p38_pT180_Y182	4EBP1_pS65	0.0168204	0.0259689	0.0151935	0.00868854	0.0174306	FALSE	FALSE	0.0116801	0.0236511
MAPK_pT202_Y204	p27_pT198	0.0167719	0.00837937	0.0275137	0.0116087	0.0195859	TRUE	FALSE	0.0165472	0.0276325
STAT3_pY705	p27_pT157	0.0167718	0.0415751	0.0043858	0.0073317	0.0137947	FALSE	FALSE	0.00715272	0.0278299
S6_pS240_S244	Rb_pS807_S811	0.0167028	0.00456361	0.00817607	0.0406877	0.0133838	FALSE	FALSE	0.0062164	0.018502
AKT_pT308	p90RSK_pT359_S363	0.0166969	0.0139472	0.0160442	0.0228908	0.0139053	FALSE	FALSE	0.0264192	0.0216795
ACC_pS79	p70S6K_pT389	0.0166338	0.0153085	0.0163173	0.0138063	0.0211031	FALSE	FALSE	0.0269599	0.0278347
p27_pT157	HER3_pY1298	0.0165844	0.00915288	0.0290651	NA	0.0115351	FALSE	FALSE	0.0140702	0.0342367
S6_pS240_S244	HER2_pY1248	0.0165349	0.000664965	0.00118562	0.0598635	0.00442556	FALSE	FALSE	0.00132993	0.0149269
p90RSK_pT359_S363	S6_pS240_S244	0.0165339	0.0189716	0.012934	0.0187924	0.0154377	FALSE	FALSE	0.0221058	0.0327598
PEA15_pS116	HER3_pY1298	0.0164735	0.00702403	0.0332734	NA	0.00912315	FALSE	FALSE	0	0.0395955
Rictor_pT1135	PRAS40_pT246	0.0164634	0.0190021	0.0165722	NA	0.0138158	FALSE	FALSE	0.00781855	0.0721521
FOXO3a_pS318_S321	GSK3-alpha-beta_pS21_S9	0.0164527	0.0130689	NA	0.0198365	NA	FALSE	FALSE	0.0221939	NA
HER2_pY1248	PEA15_pS116	0.0164321	0	2.48379e-05	NA	0.0492715	FALSE	FALSE	0	0.0182404
S6_pS240_S244	AMPK_pT172	0.0164265	0.0118396	0.0176968	0.0252367	0.0109328	FALSE	FALSE	0.00122809	0.0205794
4EBP1_pT37_pT46	S6_pS240_S244	0.0163859	0.0096964	0.0157281	NA	0.0237333	TRUE	FALSE	0.00881745	0.0167987
NDRG1_pT346	p70S6K_pT389	0.016368	0.00676371	0.00200506	NA	0.0403352	TRUE	FALSE	0	0.0410188
Src_pY527	PDK1_pS241	0.0163253	0.00636312	0.0096811	0.0259755	0.0232813	FALSE	FALSE	0	0.0434933
GSK3-alpha-beta_pS9	MAPK_pT202_Y204	0.0163201	0.00742216	0.0137748	0.0288645	0.0152191	FALSE	FALSE	0.0148443	0.0191855
PKC-alpha_pS657	p70S6K_pT389	0.0163104	0.00977481	0.0425342	0.00600796	0.00692459	TRUE	FALSE	0.0111016	0.0160569
FOXO3a_pS318_S321	4EBP1_pT37_pT46	0.0163009	0.0163009	NA	NA	NA	NA	NA	0.0230642	NA
NF-kB-p65_pS536	Src_pY527	0.0162927	0.0102583	0.028599	0.0143199	0.0119934	FALSE	FALSE	0.00627167	0.037714
MEK1_pS217_S221	ER-alpha_pS118	0.0162852	0.00565164	0.00639402	0.0208214	0.0322739	FALSE	TRUE	0.0107336	0.0258186
p38_pT180_Y182	PRAS40_pT246	0.0162606	0.0134468	0.0223873	0.0125397	0.0166685	FALSE	FALSE	0.0241483	0.0254988
ACC_pS79	JNK_pT183_pT185	0.0162532	0.0182797	0.0168582	0.00979419	0.0200807	FALSE	FALSE	0.0195884	0.0321687
p38_pT180_Y182	ACC_pS79	0.0162519	0.0143635	0.0187075	0.00909097	0.0228456	FALSE	FALSE	0.0096131	0.0242073
4EBP1_pT37_pT46	BAD_pS112	0.0162429	0.0129822	0.0246016	NA	0.0111449	TRUE	FALSE	0.0192923	0.0228936
PRAS40_pT246	p27_pT198	0.0162292	0.0117803	0.0147969	0.0219353	0.0164043	FALSE	FALSE	0.023221	0.0427779
CHK1_pS345	MAPK_pT202_Y204	0.0161996	0.0160979	0.0148137	0.0190732	0.0148137	FALSE	FALSE	0.0296274	0.0291343
GSK3-alpha-beta_pS21_S9	c-Met_pY1235	0.0161982	0.00266565	0.0509779	0.00590605	0.00524326	TRUE	FALSE	0.00103873	0.012695
BAD_pS112	p38_pT180_Y182	0.0161973	0.0134186	0.0130471	0.0174313	0.0208921	FALSE	FALSE	0.0260943	0.0320652
AKT_pT308	PEA15_pS116	0.016169	0.000538169	0.0330439	NA	0.0149248	FALSE	FALSE	0	0.0177953
PKC-alpha_pS657	PEA15_pS116	0.0161533	0.00225108	0.0459275	NA	0.000281368	FALSE	FALSE	0	0.0601931
PKC-alpha_pS657	AMPK_pT172	0.0161478	0.0116239	0.0499381	0.00267404	0.00035519	TRUE	FALSE	1.86928e-05	0.0307717
Rb_pS807_S811	Src_pY416	0.0161321	0.0356478	0.00988951	0.0021834	0.0168076	FALSE	FALSE	0.00407104	0.0202089
p27_pT198	mTOR_pS2448	0.0160878	0.0133977	0.0123124	0.0105761	0.0280649	FALSE	FALSE	0.0111577	0.0312218
Src_pY416	MAPK_pT202_Y204	0.0160295	0.00853267	0.00988898	0.0371635	0.00853267	TRUE	FALSE	0.0170653	0.0213315
PRAS40_pT246	FOXO3a_pS318_S321	0.0160194	0.0155411	NA	0.0164976	NA	FALSE	FALSE	0.0294669	NA
AKT_pS473	Src_pY527	0.0160099	0.0219388	0.00845325	0.00781196	0.0258357	FALSE	FALSE	0.00966055	0.0218341
S6_pS235_S236	p90RSK_pT359_S363	0.0160036	0.0278499	0.0124649	0.0122166	0.0114832	TRUE	FALSE	0.0221058	0.0234179
PKC-pan-betaII_pS660	p70S6K_pT389	0.0159459	0.010968	0.0192019	NA	0.0176679	FALSE	FALSE	0.0136401	0.0301307
FOXO3a_pS318_S321	NF-kB-p65_pS536	0.0159261	0.0121644	NA	0.0196879	NA	FALSE	FALSE	0.00620574	NA
4EBP1_pS65	Rictor_pT1135	0.0159103	0.00612372	0.0274996	NA	0.0141076	TRUE	FALSE	0.0122474	0.0241691
MAPK_pT202_Y204	PDK1_pS241	0.0158979	0.0390256	0.0106783	0.0138879	0	FALSE	FALSE	0	0.0266217
Src_pY416	4EBP1_pT37_pT46	0.0158944	0.00216336	0.00124015	NA	0.0442795	FALSE	FALSE	0.00234906	0.0176572
EGFR_pY1173	mTOR_pS2448	0.0158873	0.0216077	0.0140233	0.0118291	0.0160889	FALSE	FALSE	0.020357	0.0211498
p27_pT157	CHK1_pS345	0.0158796	0.0204192	0.0201951	0.0075257	0.0153785	FALSE	FALSE	0.0130982	0.0566961
PEA15_pS116	p38_pT180_Y182	0.0158765	0.00896637	0.0385057	NA	0.000157294	TRUE	FALSE	0	0.032987
p70S6K_pT389	p27_pT198	0.0158642	0.0151285	0.0241173	0.0127779	0.011433	TRUE	FALSE	0.0146821	0.0695048
S6_pS240_S244	p38_pT180_Y182	0.0158574	0.0107872	0.0287587	0.0122557	0.0116281	FALSE	FALSE	0.020514	0.0282549
c-Raf_pS338	HER2_pY1248	0.0158571	0.0135834	0.0139115	0.0231938	0.0127395	FALSE	FALSE	0.0206158	0.0282592
S6_pS235_S236	NF-kB-p65_pS536	0.0158343	0.0376898	0.0117995	0.00820234	0.00564545	TRUE	FALSE	0.00157325	0.0294562
p90RSK_pT359_S363	S6_pS235_S236	0.015817	0.0257432	0.0132884	0.0131612	0.0110752	FALSE	FALSE	0.0221058	0.0267778
S6_pS240_S244	PEA15_pS116	0.0157787	0.00185356	0.0225482	NA	0.0229343	FALSE	FALSE	0	0.0193913
YB-1_PS102	PKC-alpha_pS657	0.0157676	0.00164139	0.0541267	0.00422743	0.00307486	FALSE	FALSE	0	0.0257145
c-Raf_pS338	Src_pY416	0.0157243	0.0131499	0.0165029	0.0197752	0.0134694	TRUE	FALSE	0.0262731	0.0368686
BAD_pS112	p27_pT157	0.0157189	0.0281172	0.0102169	0.0133988	0.0111426	FALSE	FALSE	0.0193461	0.0260764
HER3_pY1298	4EBP1_pT37_pT46	0.0156975	0.012064	0.013219	NA	0.0218096	TRUE	FALSE	0.0241281	0.0348792
AMPK_pT172	PRAS40_pT246	0.0156958	0.0457263	0.00730524	0.00249481	0.00725672	TRUE	FALSE	0.00106787	0.0236224
p27_pT198	YAP_pS127	0.0156904	0.018186	0.0061693	0.00766325	0.0307429	FALSE	FALSE	0.00386612	0.031378
PKC-alpha_pS657	p38_pT180_Y182	0.0156675	0.0166985	0.0212803	0.0117004	0.0129909	FALSE	FALSE	0.0221734	0.0351983
Src_pY527	BAD_pS112	0.0156617	0.0046947	0.00998328	0.0437585	0.00421038	TRUE	FALSE	0.00747372	0.0145781
ER-alpha_pS118	p90RSK_pT359_S363	0.0156458	0.0183056	0.0139242	0.0171597	0.0131936	FALSE	FALSE	0.0209437	0.0339651
p38_pT180_Y182	YB-1_PS102	0.0156012	0.00281133	0.0255756	0.00248408	0.0315338	FALSE	FALSE	0	0.0709164
HER3_pY1298	ER-alpha_pS118	0.0155728	0.00835177	0.0306345	NA	0.00773224	FALSE	FALSE	0.00159335	0.0161044
4EBP1_pS65	MAPK_pT202_Y204	0.0155708	0.0117086	0.0271575	0.0117086	0.0117086	TRUE	FALSE	0.0234173	0.0208582
YAP_pS127	p38_pT180_Y182	0.0155028	0.0134395	0.031828	0.00997175	0.00677211	FALSE	FALSE	0.0128028	0.0523785
BAD_pS112	GSK3-alpha-beta_pS9	0.0154736	0.0140054	0.0179353	0.0164762	0.0134776	FALSE	FALSE	0.0259508	0.0371214
Rb_pS807_S811	HER2_pY1248	0.0154417	0.00124469	0.00452256	0.0217977	0.0342019	TRUE	FALSE	0.00162526	0.0239417
BAD_pS112	4EBP1_pT37_pT46	0.0154332	0.0125769	0.0184603	NA	0.0152623	FALSE	FALSE	0.0192923	0.0299303
GSK3-alpha-beta_pS21_S9	p27_pT198	0.0154212	0.0156423	0.0128353	0.0154655	0.0177418	TRUE	FALSE	0.0180213	0.0440678
EGFR_pY1068	c-Met_pY1235	0.015395	0.00434275	0.0523077	0.00198628	0.00294311	FALSE	FALSE	0.00397256	0.0274865
JNK_pT183_pT185	HER2_pY1248	0.0153803	0.013808	0.018002	0.0156911	0.01402	TRUE	FALSE	0.0275531	0.0482639
Src_pY416	HER2_pY1248	0.0153575	0.0495727	0.00338335	0.0031199	0.00535409	FALSE	FALSE	0.00504566	0.146217
GSK3-alpha-beta_pS9	p38_pT180_Y182	0.015337	0.0135328	0.0198502	0.0144448	0.0135201	FALSE	FALSE	0.0250959	0.0223121
AKT_pS473	p90RSK_pT359_S363	0.0153365	0.0133717	0.0134118	0.0209975	0.013565	TRUE	FALSE	0.0264192	0.0228559
CHK1_pS345	GSK3-alpha-beta_pS9	0.0153134	0.013996	0.0141597	0.0189357	0.014162	FALSE	FALSE	0.0261508	0.0319453
p38_pT180_Y182	p70S6K_pT389	0.0153083	0.0215422	0.00985081	0.0113413	0.0184988	FALSE	FALSE	0.019501	0.0534123
ACC_pS79	c-Raf_pS338	0.0152911	0.0120442	0.0159357	0.0138978	0.0192865	FALSE	TRUE	0.0240436	0.0452047
MAPK_pT202_Y204	c-Met_pY1235	0.0152718	0.0459936	0.00718092	0.00276575	0.00514709	FALSE	FALSE	0.00145799	0.0196376
TAZ_pS89	PKC-alpha_pS657	0.0152536	0.00750357	0.00506928	0.0409995	0.007442	FALSE	FALSE	0.000992432	NA
p70S6K_pT389	NF-kB-p65_pS536	0.0152101	0.0183432	0.00534564	0.0196151	0.0175363	TRUE	FALSE	0.00547779	0.0311475
S6_pS235_S236	p38_pT180_Y182	0.015193	0.0204635	0.019214	0.0105436	0.010551	FALSE	FALSE	0.020514	0.0269204
p38_pT180_Y182	BAD_pS112	0.0151821	0.0140319	0.0130471	0.0199308	0.0137186	FALSE	FALSE	0.0260943	0.0495646
4EBP1_pS65	p27_pT157	0.015169	0.010102	0.0172727	0.0214676	0.0118337	FALSE	FALSE	0.0174808	0.0461743
PKC-delta	NF-kB-p65_pS536	0.0151554	0.0174562	0.00882365	NA	0.0191864	FALSE	FALSE	0.0176338	0.03182
p90RSK_pT359_S363	AKT_pT308	0.0151291	0.0138156	0.0139376	0.0179718	0.0147913	FALSE	FALSE	0.0264192	0.0214839
Rb_pS807_S811	4EBP1_pT37_pT46	0.0151214	0.0112751	0.00343477	NA	0.0306544	FALSE	FALSE	0.00447355	0.0383334
GSK3-alpha-beta_pS21_S9	p38_pT180_Y182	0.015119	0.0167453	0.0166214	0.0144988	0.0126104	FALSE	FALSE	0.0250959	0.020662
YB-1_PS102	NDRG1_pT346	0.015078	0.0219348	0.002796	NA	0.0205032	FALSE	FALSE	0	0.038616
mTOR_pS2448	EGFR_pY1173	0.015071	0.0155204	0.011174	0.0202567	0.0133328	FALSE	FALSE	0.020357	0.028122
PKC-pan-betaII_pS660	YAP_pS127	0.01506	0.00437648	0.0106656	NA	0.0301379	TRUE	FALSE	0.00172597	0.0134919
ER-alpha_pS118	HER3_pY1298	0.0150576	0.00893626	0.00134878	NA	0.0348878	TRUE	FALSE	0.00159335	0.0241916
BAD_pS112	Rictor_pT1135	0.0150381	0.010359	0.0268596	NA	0.00789572	FALSE	FALSE	0.00375397	0.0641859
TAZ_pS89	p70S6K_pT389	0.015018	0.00273175	0.00560282	0.0261407	0.0255965	FALSE	FALSE	0.00191258	NA
AKT_pT308	Rictor_pT1135	0.0149952	0.0136933	0.0173759	NA	0.0139164	FALSE	FALSE	0.0273865	0.0234367
MEK1_pS217_S221	AMPK_pT172	0.0149887	0.00772186	0.00111053	0.000337456	0.0507851	FALSE	FALSE	0.000674911	0.0221533
HER3_pY1298	Src_pY416	0.0149826	0.00195127	0.0257916	NA	0.0172049	TRUE	FALSE	0.00390254	0.0202485
p27_pT157	FOXO3a_pS318_S321	0.0149784	0.0117266	NA	0.0182303	NA	TRUE	TRUE	0.0217021	NA
NF-kB-p65_pS536	PRAS40_pT246	0.0149674	0.00153008	0.0370565	0.00345806	0.0178251	FALSE	FALSE	0.00306016	0.0183862
S6_pS240_S244	p90RSK_pT359_S363	0.014965	0.0116746	0.0145197	0.0186406	0.015025	FALSE	FALSE	0.0221058	0.0278454
BAD_pS112	GSK3-alpha-beta_pS21_S9	0.0149129	0.0134083	0.0175339	0.0136536	0.0150556	FALSE	FALSE	0.0259508	0.0349077
p38_pT180_Y182	GSK3-alpha-beta_pS21_S9	0.0149023	0.0151948	0.0136365	0.0133276	0.0174501	FALSE	FALSE	0.0250959	0.0216852
EGFR_pY1173	AMPK_pT172	0.0148962	0.0169007	0.0383332	0.000606768	0.00374424	FALSE	FALSE	2.98807e-06	0.0200275
PRAS40_pT246	p27_pT157	0.0148918	0.0133868	0.0133321	0.0211951	0.0116532	FALSE	FALSE	0.023221	0.0336969
c-JUN_pS73	c-Raf_pS338	0.0148487	0.0109348	NA	0.0187627	NA	FALSE	FALSE	0.0171932	0.0546483
NDRG1_pT346	EGFR_pY992	0.0148157	0.0148157	NA	NA	NA	NA	NA	0	0.0165537
YAP_pS127	GSK3-alpha-beta_pS9	0.014804	0.00497918	0.043193	0.00295236	0.00809161	FALSE	FALSE	0.00516015	0.0130766
AMPK_pT172	PEA15_pS116	0.0147931	0.000167182	0.0420269	NA	0.00218523	FALSE	FALSE	0	0.0363095
HER2_pY1248	4EBP1_pS65	0.0147823	0.0117245	0.00183398	0.0332169	0.0123537	FALSE	FALSE	0.000391857	0.0171773
AMPK_pT172	PKC-alpha_pS657	0.0147728	0.00293306	0.0444489	0.0116618	4.76249e-05	FALSE	FALSE	1.86928e-05	0.0366239
YAP_pS127	AKT_pS473	0.0147585	0.00447155	0.0373661	0.0129206	0.00427553	FALSE	FALSE	0.0054261	0.0327727
4EBP1_pT37_pT46	MAPK_pT202_Y204	0.0147579	0.0117086	0.0177386	NA	0.0148265	FALSE	FALSE	0.0234173	0.0214612
PRAS40_pT246	p90RSK_pT359_S363	0.0147575	0.0116434	0.0123498	0.0241145	0.0109222	FALSE	FALSE	0.0190886	0.020792
ACC_pS79	Src_pY416	0.0147308	0.00169408	0.018677	0.0361164	0.00243561	FALSE	FALSE	0.00135937	0.0189505
mTOR_pS2448	ACC_pS79	0.0147094	0.010177	0.0128641	0.0106334	0.025163	FALSE	FALSE	0.00262576	0.0363562
p27_pT157	CHK2_pT68	0.0146579	0.0148699	0.0240289	0.007391	0.0123419	FALSE	FALSE	0.0100107	0.0586263
JNK_pT183_pT185	ACC_pS79	0.0146415	0.0136629	0.0158133	0.016643	0.0124468	FALSE	FALSE	0.0195884	0.0318759
p27_pT198	BAD_pS112	0.0146377	0.0139796	0.0219591	0.0106931	0.0119188	TRUE	FALSE	0.0193461	0.0259901
TAZ_pS89	4EBP1_pS65	0.0146357	0.013017	0.00761407	0.0339386	0.00397303	FALSE	FALSE	0.000757116	NA
EGFR_pY992	4EBP1_pS65	0.0146113	0.00348077	NA	0.0257418	NA	FALSE	FALSE	0.00137386	0.0230081
4EBP1_pT37_pT46	p38_pT180_Y182	0.0146023	0.00678518	0.0256705	NA	0.0113513	FALSE	FALSE	0.0116801	0.0223408
c-JUN_pS73	GSK3-alpha-beta_pS21_S9	0.0145995	0.0128362	NA	0.0163628	NA	FALSE	FALSE	0.0212622	0.0218004
EGFR_pY1068	mTOR_pS2448	0.0145916	0.0185302	0.0162145	0.012195	0.0114267	FALSE	FALSE	0.020357	0.0227598
AKT_pS473	c-Met_pY1235	0.0145672	0.0168548	0.0383104	0.00181314	0.00129059	FALSE	FALSE	0.00118158	0.0252491
GSK3-alpha-beta_pS21_S9	TAZ_pS89	0.0145631	0.0178599	0.00424072	0.00452995	0.0316219	FALSE	FALSE	0.00506272	NA
YAP_pS127	p70S6K_pT389	0.0145625	0.00457543	0.018368	0.00153096	0.0337757	TRUE	FALSE	0.00218239	0.0136525
c-Raf_pS338	PEA15_pS116	0.0145533	0.00881717	0.0329029	NA	0.00193973	FALSE	FALSE	0	0.0396468
4EBP1_pT37_pT46	PKC-pan-betaII_pS660	0.0145403	0.0079153	0.0343605	NA	0.00134529	FALSE	FALSE	0.0023118	0.0150996
Src_pY416	PKC-delta	0.0145176	0.0114333	0.0183212	NA	0.0137982	FALSE	FALSE	0.0228666	0.0321968
p27_pT198	ACC_pS79	0.01449	0.0314983	0.00163523	0.0141529	0.0106736	FALSE	FALSE	0.00217795	0.0322919
p27_pT198	FOXO3a_pS318_S321	0.0144871	0.0138414	NA	0.0151328	NA	FALSE	FALSE	0.0217021	NA
Src_pY527	4EBP1_pT37_pT46	0.0144749	0.0122044	0.00762369	NA	0.0235965	FALSE	FALSE	0.00234906	0.0310791
S6_pS240_S244	4EBP1_pS65	0.0144433	0.00825476	0.0357311	0.0075167	0.00627059	TRUE	FALSE	0.00881745	0.0368225
STAT3_pY705	Rb_pS807_S811	0.0144118	0.0117735	0.0302728	0.00761392	0.00798713	TRUE	FALSE	0.015124	0.0281765
p90RSK_pT359_S363	AKT_pS473	0.0144111	0.0140812	0.0132719	0.0167697	0.0135217	TRUE	FALSE	0.0264192	0.0222996
GSK3-alpha-beta_pS21_S9	FOXO3a_pS318_S321	0.0144025	0.0149758	NA	0.0138293	NA	FALSE	FALSE	0.0221939	NA
Src_pY416	JNK_pT183_pT185	0.0143939	0.0160391	0.0141436	0.013167	0.014226	FALSE	FALSE	0.0242669	0.0319387
BAD_pS112	NF-kB-p65_pS536	0.0143847	0.00465573	0.0147249	0.0313935	0.0067647	FALSE	FALSE	0.00416817	0.0446269
p27_pT198	GSK3-alpha-beta_pS21_S9	0.0143713	0.0162915	0.0195969	0.0100782	0.0115184	FALSE	FALSE	0.0180213	0.0264391
p90RSK_pT359_S363	PKC-alpha_pS657	0.0143173	0.014424	0.016547	0.0139229	0.0123752	FALSE	FALSE	0.0244395	0.0290994
GSK3-alpha-beta_pS9	CHK1_pS345	0.0143096	0.014002	0.0133492	0.0145753	0.015312	FALSE	FALSE	0.0261508	0.0309234
4EBP1_pT37_pT46	MEK1_pS217_S221	0.0142797	0.00920591	0.00430601	NA	0.0293272	FALSE	FALSE	0.00812462	0.0174659
Src_pY527	PKC-delta	0.0142738	0.0176141	0.0118017	NA	0.0134057	FALSE	FALSE	0.0228666	0.0418128
AMPK_pT172	mTOR_pS2448	0.0142614	0.00531981	0.0277127	0.0197445	0.00426887	TRUE	FALSE	0.000134597	0.0194776
EGFR_pY992	CHK1_pS345	0.0142553	0.00565312	NA	0.0228574	NA	FALSE	FALSE	0.000681819	0.019083
JNK_pT183_pT185	TAZ_pS89	0.014242	0.0127398	0.00659767	0.0239913	0.0136394	FALSE	FALSE	0.0131953	NA
MEK1_pS217_S221	ACC_pS79	0.0142219	0.0164465	0.0142452	0.0126957	0.0135001	TRUE	FALSE	0.0246977	0.0313578
p27_pT198	4EBP1_pS65	0.0141699	0.0144604	0.0110003	0.0201407	0.0110781	FALSE	FALSE	0.0174808	0.0397414
p38_pT180_Y182	PKC-alpha_pS657	0.0141303	0.0125196	0.0167954	0.014947	0.0122594	FALSE	FALSE	0.0221734	0.0434918
FOXO3a_pS318_S321	Src_pY416	0.0141219	0.0119501	NA	0.0162938	NA	FALSE	FALSE	0.00504572	NA
MAPK_pT202_Y204	Src_pY416	0.0141204	0.0246277	0.0113171	0.0120042	0.00853267	TRUE	FALSE	0.0170653	0.0239406
HER2_pY1248	c-Raf_pS338	0.014118	0.0198409	0.0113849	0.0131925	0.0120536	FALSE	FALSE	0.0206158	0.0337184
Rb_pS807_S811	PEA15_pS116	0.0141061	0.00324611	0.00962008	NA	0.029452	FALSE	FALSE	0	0.0354924
MAPK_pT202_Y204	Src_pY527	0.0140957	0.0307847	0.00853267	0.00853267	0.00853267	TRUE	TRUE	0.0170653	0.0201663
Rb_pS807_S811	4EBP1_pS65	0.0140802	0.0285936	0.00845963	0.00895309	0.0103143	FALSE	FALSE	0.00447355	0.0217812
NDRG1_pT346	p27_pT198	0.0140572	0.0163218	0.0051329	NA	0.0207168	TRUE	FALSE	0	0.0412681
p27_pT157	PRAS40_pT246	0.0140553	0.013466	0.012233	0.0180775	0.0124448	TRUE	FALSE	0.023221	0.0327933
HER3_pY1298	NDRG1_pT346	0.0140389	0.0178852	0.0192359	NA	0.00499556	FALSE	FALSE	0	0.0373363
PKC-alpha_pS657	AKT_pS473	0.0140114	0.0084977	0.0288732	0.0109025	0.00777208	TRUE	FALSE	0.0135299	0.0193546
c-JUN_pS73	YB-1_PS102	0.0139809	0.00373588	NA	0.024226	NA	FALSE	FALSE	0	0.061031
S6_pS235_S236	YB-1_PS102	0.0139641	0.0179536	0.0101338	0.0267174	0.00105162	TRUE	FALSE	0	0.0235312
p38_pT180_Y182	GSK3-alpha-beta_pS9	0.0139349	0.0133781	0.0163188	0.0134947	0.012548	TRUE	FALSE	0.0250959	0.0216207
4EBP1_pS65	FOXO3a_pS318_S321	0.0139201	0.0161504	NA	0.0116898	NA	FALSE	FALSE	0.0230642	NA
PKC-delta	CHK2_pT68	0.0138845	0.0138888	0.00725487	NA	0.0205098	FALSE	FALSE	0.010313	0.0507154
YAP_pS127	c-Raf_pS338	0.0138728	0.0191493	0.017479	0.0153347	0.00352801	TRUE	FALSE	0.00298194	0.0308554
p27_pT157	p38_pT180_Y182	0.0138712	0.0190257	0.0103313	0.0105913	0.0155367	FALSE	FALSE	0.0155121	0.0335678
p90RSK_pT359_S363	p27_pT157	0.0138698	0.0166281	0.0151268	0.0173598	0.00636455	FALSE	FALSE	0.00681478	0.0225344
MEK1_pS217_S221	NF-kB-p65_pS536	0.0138634	0.0248693	0.0060165	0.0111285	0.0134395	FALSE	FALSE	0.00573368	0.0183823
Src_pY527	MEK1_pS217_S221	0.0138587	0.0147058	0.012569	0.00995381	0.0182063	TRUE	FALSE	0.0199076	0.0221913
JNK_pT183_pT185	FOXO3a_pS318_S321	0.0138272	0.00824887	NA	0.0194055	NA	FALSE	FALSE	0.0100534	NA
mTOR_pS2448	EGFR_pY1068	0.0137937	0.014046	0.0117842	0.0187847	0.0105598	FALSE	FALSE	0.020357	0.0245384
TAZ_pS89	MAPK_pT202_Y204	0.0137738	0.00859733	0.00563641	0.0243122	0.0165491	FALSE	FALSE	0.0112728	NA
HER3_pY1298	4EBP1_pS65	0.0137524	0.012064	0.0146347	NA	0.0145584	FALSE	FALSE	0.0241281	0.0291186
NF-kB-p65_pS536	PKC-delta	0.013743	0.0181635	0.0100579	NA	0.0130075	FALSE	FALSE	0.0176338	0.0299945
PKC-delta	Src_pY527	0.0137143	0.0130505	0.012061	NA	0.0160313	FALSE	FALSE	0.0228666	0.0401088
p27_pT157	ER-alpha_pS118	0.0136841	0.0114185	0.0166019	0.0243987	0.0023174	FALSE	FALSE	0.00192752	0.0289286
MEK1_pS217_S221	Src_pY416	0.0136662	0.0120915	0.0113159	0.010973	0.0202842	FALSE	FALSE	0.0199076	0.0259389
CHK1_pS345	HER3_pY1298	0.0136632	0.000858545	0.0179884	NA	0.0221426	TRUE	FALSE	0.00119152	0.0248121
GSK3-alpha-beta_pS9	c-JUN_pS73	0.0136624	0.0155306	NA	0.0117941	NA	FALSE	FALSE	0.0212622	0.0220404
p27_pT157	p27_pT198	0.0136265	0.0292082	0.0063347	0.0133599	0.00560311	TRUE	TRUE	0	0.0546963
c-Met_pY1235	YAP_pS127	0.0136145	0.00186805	0.00236142	0.0469009	0.00332781	FALSE	FALSE	7.33278e-05	0.0308398
c-Met_pY1235	YB-1_PS102	0.013561	0.00335716	0.0182563	0.0189007	0.0137297	TRUE	FALSE	0	0.0152115
PKC-delta	ER-alpha_pS118	0.0135561	0.00620631	0.0213474	NA	0.0131144	FALSE	FALSE	0.0033721	0.0340889
YAP_pS127	HER2_pY1248	0.0135463	0.00622528	0.00712645	0.0272762	0.0135574	FALSE	FALSE	0.0118406	0.0443706
YAP_pS127	EGFR_pY1068	0.0135454	0.00531896	0.0113041	0.0303587	0.00719986	FALSE	FALSE	0.00277566	0.022348
EGFR_pY1068	p38_pT180_Y182	0.013508	0.0276602	0.0205712	0.00415714	0.00164322	FALSE	TRUE	0.00253148	0.0258169
FOXO3a_pS318_S321	CHK1_pS345	0.0135061	0.00571333	NA	0.0212988	NA	FALSE	FALSE	0.00804858	NA
4EBP1_pT37_pT46	p27_pT157	0.0134932	0.0130677	0.0167839	NA	0.010628	FALSE	TRUE	0.0174808	0.043967
YB-1_PS102	JNK_pT183_pT185	0.0134731	0.0100965	0.0203904	0.00791376	0.0154918	FALSE	FALSE	0	0.0239687
PEA15_pS116	4EBP1_pT37_pT46	0.0134449	0.0354218	0.000520333	NA	0.00439252	FALSE	FALSE	0	0.0274686
CHK1_pS345	Src_pY527	0.0134448	0.00806344	0.00343671	0.02364	0.0186389	FALSE	FALSE	0.00517174	0.0306461
S6_pS240_S244	4EBP1_pT37_pT46	0.0134248	0.0107414	0.0181202	NA	0.0114128	TRUE	FALSE	0.00881745	0.027754
Src_pY416	HER3_pY1298	0.0134066	0.00195127	0.00232504	NA	0.0359436	TRUE	FALSE	0.00390254	0.0160726
FOXO3a_pS318_S321	mTOR_pS2448	0.0134058	0.010932	NA	0.0158797	NA	FALSE	FALSE	0.0150987	NA
p90RSK_pT359_S363	PRAS40_pT246	0.0133933	0.00957961	0.0114993	0.0224546	0.0100397	TRUE	FALSE	0.0190886	0.0207388
p27_pT198	4EBP1_pT37_pT46	0.0133758	0.0191389	0.00917975	NA	0.0118087	FALSE	FALSE	0.0174808	0.0573015
p27_pT157	p70S6K_pT389	0.0133662	0.0152748	0.0158087	0.0102445	0.0121367	TRUE	FALSE	0.0146821	0.019318
p70S6K_pT389	PKC-delta	0.0133187	0.00945023	0.0158313	NA	0.0146747	FALSE	FALSE	0.016688	0.0278268
p27_pT157	4EBP1_pT37_pT46	0.0133128	0.0165869	0.00991819	NA	0.0134334	TRUE	TRUE	0.0174808	0.0532173
MEK1_pS217_S221	4EBP1_pS65	0.0132413	0.00838678	0.00421058	0.0276346	0.0127331	FALSE	FALSE	0.00812462	0.0150934
Src_pY416	Rb_pS807_S811	0.0132163	0.0235731	0.0127113	0.00383322	0.0127474	FALSE	FALSE	0.00407104	0.0206607
PKC-pan-betaII_pS660	AKT_pS473	0.01321	0.0146655	0.016937	NA	0.00802761	FALSE	FALSE	0.0160113	0.0171262
MAPK_pT202_Y204	TAZ_pS89	0.0131886	0.0122695	0.009947	0.0146749	0.015863	FALSE	FALSE	0.0112728	NA
S6_pS240_S244	HER3_pY1298	0.0131796	0.0150409	0.00516314	NA	0.0193347	FALSE	FALSE	0.00163938	0.0157972
FOXO3a_pS318_S321	GSK3-alpha-beta_pS9	0.0131619	0.0116383	NA	0.0146855	NA	FALSE	FALSE	0.0221939	NA
AKT_pS473	PKC-pan-betaII_pS660	0.0131488	0.0135884	0.017649	NA	0.00820886	FALSE	FALSE	0.0160113	0.0171217
S6_pS240_S244	p27_pT157	0.0131238	0.0235621	0.00491251	0.0192094	0.0048112	FALSE	FALSE	0.00755604	0.0223671
4EBP1_pS65	MEK1_pS217_S221	0.0130938	0.0160897	0.00411785	0.0163313	0.0158363	FALSE	FALSE	0.00812462	0.0198123
GSK3-alpha-beta_pS21_S9	NF-kB-p65_pS536	0.0130761	0.00120524	0.0155027	0.00120524	0.0343913	FALSE	FALSE	0.00241048	0.0145
p70S6K_pT389	PKC-pan-betaII_pS660	0.012983	0.00745661	0.0115126	NA	0.0199797	FALSE	FALSE	0.0136401	0.0193783
BAD_pS112	HER3_pY1298	0.0129826	0.0147315	0.00639117	NA	0.017825	TRUE	FALSE	0.0124008	0.0186817
p27_pT198	S6_pS235_S236	0.0129785	0.0326996	0.00547331	0.00489077	0.00885046	FALSE	FALSE	0.00755604	0.0230686
MAPK_pT202_Y204	AKT_pT308	0.0129695	0.0344004	0.00582582	0.00582582	0.00582582	FALSE	FALSE	0.0116516	0.0204763
FOXO3a_pS318_S321	p70S6K_pT389	0.012964	0.0164529	NA	0.00947512	NA	FALSE	FALSE	0.0188077	NA
c-Met_pY1235	MAPK_pT202_Y204	0.0129172	0.00927482	0.0367174	0.00263063	0.00304615	FALSE	FALSE	0.00145799	0.0176379
mTOR_pS2448	p90RSK_pT359_S363	0.0129159	0.0263495	0.00692974	0.0102467	0.00813774	FALSE	FALSE	0.00938389	0.0157906
YAP_pS127	PKC-alpha_pS657	0.0128996	0.000760769	0.0359313	0.0114474	0.00345884	TRUE	FALSE	0.00101668	0.0240878
PKC-pan-betaII_pS660	AMPK_pT172	0.0128778	0.0295825	0.00169145	NA	0.00735958	FALSE	FALSE	1.829e-05	0.0206382
4EBP1_pS65	NF-kB-p65_pS536	0.0128777	0.00108173	0.0252795	0.00319041	0.0219593	TRUE	FALSE	0.00216346	0.0230588
PKC-pan-betaII_pS660	AKT_pT308	0.0128773	0.0174788	0.010215	NA	0.010938	TRUE	FALSE	0.0160113	0.0172493
Src_pY416	PEA15_pS116	0.0128369	0.0151507	0.00164199	NA	0.021718	FALSE	FALSE	0	0.0211153
YAP_pS127	ACC_pS79	0.0128085	0.00638277	0.0166481	0.00977583	0.0184273	TRUE	FALSE	0.000616171	0.028878
FOXO3a_pS318_S321	p27_pT198	0.0128073	0.0109346	NA	0.0146799	NA	FALSE	FALSE	0.0217021	NA
Src_pY416	FOXO3a_pS318_S321	0.0127814	0.00918272	NA	0.01638	NA	FALSE	FALSE	0.00504572	NA
mTOR_pS2448	HER3_pY1298	0.0127735	0.0104016	0.00740363	NA	0.0205152	TRUE	FALSE	0.012886	0.0205806
PEA15_pS116	p27_pT198	0.0127727	0.00307063	0.0312746	NA	0.0039729	FALSE	FALSE	0	0.0227418
4EBP1_pS65	p27_pT198	0.0127681	0.00926352	0.00886076	0.022824	0.0101242	FALSE	FALSE	0.0174808	0.0309657
BAD_pS112	YB-1_PS102	0.0127616	0.00592533	0.00839444	0.0267534	0.00997329	FALSE	FALSE	0	0.162333
CHK1_pS345	FOXO3a_pS318_S321	0.0127478	0.0105474	NA	0.0149482	NA	FALSE	FALSE	0.00804858	NA
PKC-alpha_pS657	Src_pY527	0.012746	0.00829365	0.0314446	0.00636293	0.0048827	FALSE	FALSE	0.00756098	0.10091
ACC_pS79	p90RSK_pT359_S363	0.0127334	0.0405177	0.00214416	0.00251796	0.00575369	FALSE	FALSE	0.00254523	0.016647
FOXO3a_pS318_S321	HER2_pY1248	0.0127235	0.00136598	NA	0.0240811	NA	FALSE	FALSE	0.00115408	NA
p70S6K_pT389	Src_pY416	0.0127186	0.0107188	0.00784949	0.00509549	0.0272107	FALSE	FALSE	0.0101299	0.0175409
MAPK_pT202_Y204	PKC-alpha_pS657	0.0127085	0.0155295	0.0166365	0.00924172	0.00942618	TRUE	FALSE	0.0162639	0.0233138
mTOR_pS2448	BAD_pS112	0.0127066	0.0131421	0.00813848	0.0204731	0.00907248	TRUE	FALSE	0.0151283	0.0231649
EGFR_pY1173	YAP_pS127	0.0126857	0.00454972	0.00289197	0.0296923	0.0136086	TRUE	FALSE	0.00277566	0.0404719
PKC-pan-betaII_pS660	p27_pT198	0.0126812	0.00352609	0.0289858	NA	0.00553181	FALSE	FALSE	0.00512154	0.0289301
Src_pY416	4EBP1_pS65	0.0126763	0.0269637	0.00177557	0.00581929	0.0161467	FALSE	FALSE	0.00234906	0.0179599
p90RSK_pT359_S363	YB-1_PS102	0.0126501	0.000161995	0.000550472	0.0243881	0.0255	TRUE	FALSE	0	0.142111
TAZ_pS89	c-Met_pY1235	0.0126368	0.00233853	0.00124585	0.0394478	0.00751506	FALSE	TRUE	6.32346e-05	NA
BAD_pS112	Src_pY416	0.0126219	0.0170141	0.00801497	0.015819	0.00963938	FALSE	FALSE	0.00747372	0.0230679
p27_pT157	p90RSK_pT359_S363	0.0126167	0.0085514	0.00879815	0.0134031	0.019714	FALSE	FALSE	0.00681478	0.0192572
Rb_pS807_S811	FOXO3a_pS318_S321	0.0126122	0.00401536	NA	0.021209	NA	FALSE	FALSE	0.00651285	NA
AMPK_pT172	TAZ_pS89	0.0126001	0.0106201	0.0185473	0.00886133	0.0123718	FALSE	FALSE	8.08456e-06	NA
PKC-delta	p70S6K_pT389	0.0125944	0.0136341	0.00983644	NA	0.0143127	FALSE	FALSE	0.016688	0.0204158
PEA15_pS116	NF-kB-p65_pS536	0.0125843	0.0280524	0	NA	0.00970064	FALSE	FALSE	0	0.0245306
c-Met_pY1235	GSK3-alpha-beta_pS9	0.0125771	0.0309243	0.000519365	0.00822865	0.010636	FALSE	FALSE	0.00103873	0.0113664
YB-1_PS102	STAT3_pY705	0.0125713	0.00485719	0.0193536	0.00336111	0.0227134	FALSE	FALSE	0	0.0296533
p70S6K_pT389	ER-alpha_pS118	0.0125442	0.0123135	0.00833027	0.0207381	0.00879501	FALSE	FALSE	0.00903736	0.0397519
p27_pT157	GSK3-alpha-beta_pS21_S9	0.0125391	0.0105912	0.0180508	0.00973531	0.0117792	FALSE	FALSE	0.0180213	0.0237791
MAPK_pT202_Y204	EGFR_pY992	0.0125134	0.0138978	NA	0.0111291	NA	TRUE	FALSE	0.0093081	0.0305984
TAZ_pS89	PKC-delta	0.0124953	0.0209971	0.00600936	NA	0.0104794	FALSE	FALSE	0.00212817	NA
GSK3-alpha-beta_pS21_S9	p27_pT157	0.0124939	0.00991391	0.0132163	0.0160598	0.0107857	FALSE	FALSE	0.0180213	0.0386574
S6_pS235_S236	AMPK_pT172	0.0124907	0.0104319	0.0134489	0.0100283	0.0160536	FALSE	FALSE	0.00122809	0.0186424
NF-kB-p65_pS536	AKT_pT308	0.0124703	0.00800209	0.00519826	0.0356982	0.000982642	FALSE	FALSE	0.00158341	0.0506072
MAPK_pT202_Y204	YAP_pS127	0.0124447	0.00566184	0.00566184	0.0299051	0.00854998	TRUE	FALSE	0.0113237	0.0171497
p27_pT157	GSK3-alpha-beta_pS9	0.0124362	0.0109596	0.0159494	0.0104855	0.0123505	FALSE	FALSE	0.0180213	0.0253594
GSK3-alpha-beta_pS9	FOXO3a_pS318_S321	0.0124344	0.012456	NA	0.0124128	NA	FALSE	FALSE	0.0221939	NA
GSK3-alpha-beta_pS21_S9	Src_pY416	0.0124286	0.00776957	0.00947944	0.00533668	0.0271288	TRUE	FALSE	0.00990738	0.0142241
EGFR_pY1173	TAZ_pS89	0.0123849	0.00177563	0.00232031	0.00586369	0.0395801	FALSE	FALSE	0.000131242	NA
p70S6K_pT389	PKC-alpha_pS657	0.0123328	0.00734992	0.0266574	0.00940351	0.00592034	FALSE	FALSE	0.0111016	0.0239822
YB-1_PS102	p90RSK_pT359_S363	0.012325	0.013028	0.00378147	0.027921	0.00456932	FALSE	FALSE	0	0.121338
PKC-alpha_pS657	GSK3-alpha-beta_pS9	0.0123118	0.00527357	0.0342459	0.00524219	0.0044854	FALSE	FALSE	0.00745001	0.0152871
Rictor_pT1135	Rb_pS807_S811	0.012289	0.0178073	0.00299516	NA	0.0160646	FALSE	FALSE	0.00183272	0.0415313
Src_pY527	AKT_pT308	0.0122869	0.0144265	0.0139836	0.00544923	0.0152881	FALSE	FALSE	0.00966055	0.0193774
STAT3_pY705	PKC-alpha_pS657	0.0122785	0.0192556	0.00677125	0.0100526	0.0130346	FALSE	FALSE	0.0109831	0.0325466
YB-1_PS102	FOXO3a_pS318_S321	0.0122725	0.0194772	NA	0.00506791	NA	FALSE	FALSE	0	NA
EGFR_pY1068	c-JUN_pS73	0.0122623	0.0239928	NA	0.000531713	NA	FALSE	FALSE	0.00106343	0.0230595
EGFR_pY992	PKC-alpha_pS657	0.0122499	0.00221268	NA	0.0222871	NA	FALSE	FALSE	0.00366018	0.0245483
Src_pY527	NF-kB-p65_pS536	0.0122015	0.00512637	0.00613917	0.0265678	0.0109727	TRUE	FALSE	0.00627167	0.0261349
mTOR_pS2448	JNK_pT183_pT185	0.0121901	0.018614	0.0124491	0.00854955	0.0091477	TRUE	FALSE	0.0147554	0.0263296
Rictor_pT1135	c-Raf_pS338	0.012171	0.0103462	0.0125484	NA	0.0136186	FALSE	FALSE	0.0045965	0.0201406
ER-alpha_pS118	ACC_pS79	0.0121665	0.00172588	0.0140626	0.000966625	0.0319111	FALSE	FALSE	0.000460967	0.0309113
4EBP1_pT37_pT46	TAZ_pS89	0.0121619	0.014412	0.00348761	NA	0.0185862	FALSE	FALSE	0.000757116	NA
ACC_pS79	MAPK_pT202_Y204	0.0121539	0.0166821	0.00739335	0.0158864	0.00865365	FALSE	FALSE	0.0129684	0.0236834
HER3_pY1298	c-JUN_pS73	0.0121405	0.0121405	NA	NA	NA	NA	NA	0.00124803	0.017238
NF-kB-p65_pS536	p70S6K_pT389	0.0121361	0.00567808	0.0148675	0.00301589	0.0249831	FALSE	FALSE	0.00547779	0.0170711
PKC-pan-betaII_pS660	ACC_pS79	0.0121228	0.0101006	0.00901522	NA	0.0172526	FALSE	FALSE	0.00108315	0.0362539
Src_pY416	p38_pT180_Y182	0.0121119	0.0185485	0.00886278	0.011263	0.00977317	FALSE	FALSE	0.0151664	0.0270742
Src_pY416	mTOR_pS2448	0.0121015	0.00806202	0.0120668	0.0209138	0.00736355	TRUE	FALSE	0.0071607	0.0195828
MAPK_pT202_Y204	GSK3-alpha-beta_pS9	0.0120968	0.00742216	0.00742216	0.0158058	0.0177372	FALSE	FALSE	0.0148443	0.0208638
S6_pS235_S236	PKC-alpha_pS657	0.0120775	0.00513274	0.0363454	0.00375546	0.00307641	FALSE	FALSE	0.00573473	0.0191955
EGFR_pY992	mTOR_pS2448	0.0120704	0.0138393	NA	0.0103015	NA	FALSE	FALSE	0.020357	0.0251514
c-JUN_pS73	PKC-alpha_pS657	0.0120519	0.0135521	NA	0.0105517	NA	FALSE	FALSE	0.0148078	0.0294372
YAP_pS127	PKC-pan-betaII_pS660	0.0120451	0.00403085	0.0178561	NA	0.0142484	FALSE	FALSE	0.00172597	0.013565
Src_pY527	MAPK_pT202_Y204	0.0120365	0.00853267	0.00853267	0.00853267	0.022548	TRUE	FALSE	0.0170653	0.0187163
Src_pY527	S6_pS235_S236	0.0120214	0.00674153	0.00928111	0.00333936	0.0287235	TRUE	FALSE	0.00509963	0.0157145
p70S6K_pT389	p27_pT157	0.0120076	0.0158064	0.0151512	0.00866466	0.00840824	FALSE	FALSE	0.0146821	0.0245839
YAP_pS127	S6_pS240_S244	0.0120056	0.0186844	0.0117918	0.0134898	0.00405656	TRUE	FALSE	0.00151695	0.0178399
MEK1_pS217_S221	p27_pT198	0.012005	0.00615331	0.0169467	0.0093847	0.0155352	TRUE	FALSE	0.00781532	0.0194768
ER-alpha_pS118	c-Raf_pS338	0.0119949	0.0133392	0.00639534	0.021095	0.00714983	FALSE	FALSE	0.00692172	0.0343684
GSK3-alpha-beta_pS21_S9	PKC-alpha_pS657	0.0119771	0.00513011	0.0296299	0.00687119	0.0062773	TRUE	FALSE	0.00745001	0.0166392
PDK1_pS241	YB-1_PS102	0.0119709	0.00413544	0.012771	0.0240391	0.00693788	TRUE	FALSE	0	0.0172045
HER3_pY1298	GSK3-alpha-beta_pS9	0.0119708	0.0101292	0.0120288	NA	0.0137544	FALSE	FALSE	0.0202584	0.030481
PDK1_pS241	4EBP1_pS65	0.0119569	0.0186583	0.00406187	0.00537018	0.0197374	TRUE	FALSE	0	0.0288995
PRAS40_pT246	Src_pY416	0.0119509	0.0172261	0.00503792	0.00359932	0.0219403	FALSE	FALSE	0.00654557	0.0178969
GSK3-alpha-beta_pS9	Rb_pS807_S811	0.0119457	0.00659739	0.00705003	0.0259812	0.00815408	FALSE	FALSE	0.00953489	0.0198621
TAZ_pS89	NF-kB-p65_pS536	0.0119297	0.00173295	6.60458e-05	0.00854135	0.0373784	FALSE	FALSE	0.000132092	NA
c-Raf_pS338	FOXO3a_pS318_S321	0.0119182	0.0110874	NA	0.012749	NA	FALSE	FALSE	0.0150179	NA
AKT_pT308	Src_pY527	0.0119135	0.0219649	0.0112123	0.00964646	0.00483027	FALSE	FALSE	0.00966055	0.0212881
TAZ_pS89	PKC-pan-betaII_pS660	0.0119091	0.0116336	0.00154426	NA	0.0225494	FALSE	FALSE	0.00171536	NA
CHK2_pT68	Src_pY416	0.0119032	0.0145477	0.0190641	0.00728394	0.0067172	TRUE	FALSE	0.0066012	0.0181324
Rictor_pT1135	NF-kB-p65_pS536	0.0118763	0.000126409	0.0335072	NA	0.00199522	TRUE	FALSE	0.000252817	0.0260004
c-Raf_pS338	GSK3-alpha-beta_pS21_S9	0.0118693	0.0105564	0.0119116	0.00960022	0.015409	FALSE	TRUE	0.0176126	0.0196426
p38_pT180_Y182	ER-alpha_pS118	0.0118566	0.0160388	0.00743091	0.0121605	0.011796	FALSE	FALSE	0.00878753	0.0428339
S6_pS240_S244	ER-alpha_pS118	0.0118498	0.0109536	0.00115254	0.0314386	0.00385438	FALSE	FALSE	0.00213852	0.0265062
c-Met_pY1235	p90RSK_pT359_S363	0.0118395	0.00233265	0.0203419	0.0216958	0.00298756	TRUE	FALSE	0.00341627	0.0218658
mTOR_pS2448	EGFR_pY992	0.0118361	0.012275	NA	0.0113972	NA	FALSE	FALSE	0.020357	0.0354866
PKC-alpha_pS657	c-JUN_pS73	0.0118003	0.00851292	NA	0.0150877	NA	FALSE	FALSE	0.0148078	0.0231675
CHK2_pT68	AMPK_pT172	0.0117968	0.0153706	0.0193194	0.00836853	0.00412882	TRUE	FALSE	0.00114468	0.0355804
p27_pT198	GSK3-alpha-beta_pS9	0.0117547	0.00941308	0.011565	0.0106738	0.0153671	FALSE	FALSE	0.0180213	0.0261451
PDK1_pS241	mTOR_pS2448	0.0116942	0.0241613	0.00291823	0.0105392	0.00915816	FALSE	FALSE	0	0.0239253
EGFR_pY1068	Rictor_pT1135	0.0116402	8.18562e-05	0.0331095	NA	0.00172929	FALSE	FALSE	0.000163712	0.00752125
HER3_pY1298	p27_pT157	0.0116252	0.0151639	0.00807015	NA	0.0116417	FALSE	FALSE	0.0140702	0.0282014
HER3_pY1298	mTOR_pS2448	0.0115852	0.0129052	0.0145245	NA	0.00732584	FALSE	FALSE	0.012886	0.0195123
c-Met_pY1235	S6_pS235_S236	0.0115735	0.0240337	0.0179703	0.00392028	0.000369821	FALSE	FALSE	0.00051131	0.0107833
EGFR_pY1068	YAP_pS127	0.0115593	0.0233705	0.0113195	0.0100807	0.00146642	FALSE	FALSE	0.00277566	0.0299656
Rb_pS807_S811	TAZ_pS89	0.011553	0.00845307	0.0146053	0.0184962	0.00465732	FALSE	FALSE	0.00146529	NA
CHK2_pT68	4EBP1_pT37_pT46	0.0115514	0.0215513	0.00721647	NA	0.00588647	FALSE	FALSE	0.0062955	0.0316361
AMPK_pT172	YAP_pS127	0.011534	4.21249e-06	0.028492	0.00282924	0.0148105	TRUE	FALSE	8.42499e-06	0.0233574
PEA15_pS116	HER2_pY1248	0.0115007	0.0139217	0.0155146	NA	0.00506591	FALSE	FALSE	0	0.0189328
PKC-delta	Rictor_pT1135	0.0114951	0.0172756	0.00213405	NA	0.0150756	FALSE	FALSE	0.000621403	0.0143477
c-Raf_pS338	AMPK_pT172	0.0114423	0.00320294	0.0106069	0.0255466	0.00641286	FALSE	FALSE	0.000649034	0.0223893
YB-1_PS102	BAD_pS112	0.0114118	0.0144978	0	0.0061053	0.0250442	FALSE	FALSE	0	0.11806
CHK2_pT68	p90RSK_pT359_S363	0.0113884	0.0190304	0.0114602	0.00795756	0.00710537	FALSE	FALSE	0.0125344	0.0216787
STAT3_pY705	p27_pT198	0.0113506	0.0214657	0.0131319	0.00493569	0.00586922	TRUE	FALSE	0.00715272	0.0282906
GSK3-alpha-beta_pS9	YAP_pS127	0.0113479	0.00474413	0.00491356	0.00308626	0.0326475	FALSE	FALSE	0.00516015	0.0142252
p90RSK_pT359_S363	NF-kB-p65_pS536	0.0113389	0.0106254	0.0161089	0.00630116	0.0123203	FALSE	FALSE	0.0107137	0.0319688
GSK3-alpha-beta_pS9	p27_pT157	0.0112976	0.0129822	0.0108816	0.0106234	0.0107032	FALSE	FALSE	0.0180213	0.0372908
HER2_pY1248	S6_pS240_S244	0.0112945	0.00129166	0.00297705	0.0364267	0.00448254	FALSE	FALSE	0.00132993	0.0129235
MAPK_pT202_Y204	ACC_pS79	0.0112919	0.00973751	0.0173841	0.00775974	0.0102862	FALSE	FALSE	0.0129684	0.030954
4EBP1_pS65	S6_pS235_S236	0.0112899	0.00769698	0.0271223	0.00525177	0.00508846	FALSE	FALSE	0.00881745	0.022956
HER3_pY1298	S6_pS240_S244	0.0112881	0.0032598	0.0125997	NA	0.0180047	FALSE	FALSE	0.00163938	0.00999482
MAPK_pT202_Y204	PEA15_pS116	0.0112632	0.00599416	0.00280394	NA	0.0249914	FALSE	FALSE	0	0.0118501
GSK3-alpha-beta_pS21_S9	EGFR_pY1173	0.0112495	0.0111058	0.00880512	0.00642606	0.0186611	FALSE	FALSE	0.00212892	0.0133781
mTOR_pS2448	c-Raf_pS338	0.0111849	0.0136142	0.0106403	0.0108688	0.00961602	FALSE	FALSE	0.0152551	0.030829
4EBP1_pT37_pT46	AMPK_pT172	0.0111622	0.00903844	0.00255272	NA	0.0218955	FALSE	TRUE	0.000153037	0.0260021
TAZ_pS89	AMPK_pT172	0.011147	0.000250444	0.0132213	0.0236722	0.00744399	FALSE	FALSE	8.08456e-06	NA
Rb_pS807_S811	JNK_pT183_pT185	0.0111414	0.0122679	0.00991421	0.0122636	0.0101198	TRUE	FALSE	0.0183545	0.0355247
ACC_pS79	p38_pT180_Y182	0.0111405	0.0162773	0.00493836	0.00614284	0.0172034	FALSE	FALSE	0.0096131	0.0312683
S6_pS235_S236	FOXO3a_pS318_S321	0.0111298	0.0082268	NA	0.0140328	NA	FALSE	FALSE	0.00731962	NA
TAZ_pS89	Rb_pS807_S811	0.0111262	0.0159635	0.0183196	0.00717	0.00305171	FALSE	FALSE	0.00146529	NA
YB-1_PS102	p27_pT198	0.0111152	0.0224044	0.000427014	0.017416	0.00421356	FALSE	FALSE	0	0.039996
c-JUN_pS73	HER2_pY1248	0.0111113	0.0117415	NA	0.0104812	NA	FALSE	FALSE	0.0012314	0.0232899
p27_pT198	S6_pS240_S244	0.0111085	0.00700171	0.0135365	0.0112058	0.0126899	TRUE	FALSE	0.00755604	0.0237067
p38_pT180_Y182	FOXO3a_pS318_S321	0.0110872	0.00938059	NA	0.0127938	NA	FALSE	FALSE	0.0085533	NA
mTOR_pS2448	FOXO3a_pS318_S321	0.0110625	0.0140503	NA	0.00807481	NA	FALSE	TRUE	0.0150987	NA
NDRG1_pT346	p90RSK_pT359_S363	0.0110586	0.0228	0.00237459	NA	0.00800133	TRUE	FALSE	0	0.0134184
TAZ_pS89	JNK_pT183_pT185	0.011051	0.00725159	0.0130078	0.0154519	0.00849284	FALSE	FALSE	0.0131953	NA
p27_pT157	STAT3_pY705	0.0110435	0.0173386	0.0120206	0.00893416	0.00588071	FALSE	FALSE	0.00715272	0.0272213
YB-1_PS102	PKC-delta	0.0110431	0.0117783	0.00109922	NA	0.0202519	FALSE	FALSE	0	0.0290344
AKT_pS473	PKC-alpha_pS657	0.0110429	0.00798244	0.02074	0.0086705	0.00677885	TRUE	FALSE	0.0135299	0.0202615
c-Raf_pS338	GSK3-alpha-beta_pS9	0.0110398	0.0088063	0.0109878	0.00907339	0.0152917	TRUE	FALSE	0.0176126	0.0190275
EGFR_pY1068	BAD_pS112	0.010997	0.0059694	0.0177273	0.0178458	0.00244541	FALSE	FALSE	0.00211924	0.0150712
p27_pT157	Src_pY527	0.0109506	0.00545254	0.0258934	0.00668931	0.00576717	FALSE	FALSE	0.00663496	0.0384244
ACC_pS79	FOXO3a_pS318_S321	0.0109402	0.013928	NA	0.00795237	NA	FALSE	FALSE	0.00182252	NA
NF-kB-p65_pS536	ER-alpha_pS118	0.0109358	0.00636049	0.0158902	0.000649752	0.0208428	FALSE	FALSE	0.0012995	0.0338095
Rictor_pT1135	BAD_pS112	0.0109302	0.00978472	0.00842546	NA	0.0145804	FALSE	FALSE	0.00375397	0.0525366
AMPK_pT172	PKC-pan-betaII_pS660	0.0109138	0.0137296	0.00192907	NA	0.0170828	FALSE	FALSE	1.829e-05	0.0197472
CHK2_pT68	Src_pY527	0.0109029	0.0165037	0.0160895	0.00749909	0.00351922	FALSE	FALSE	0.0066012	0.0286906
c-Met_pY1235	STAT3_pY705	0.0108967	0.0137726	0.0078227	0.0157912	0.00620019	TRUE	FALSE	0.00696961	0.0404527
HER3_pY1298	p27_pT198	0.0108958	0.0146364	0.00765165	NA	0.0103994	FALSE	FALSE	0.0140702	0.0264305
NF-kB-p65_pS536	CHK1_pS345	0.010891	0.00569013	0.0278948	0.00403391	0.00594524	FALSE	FALSE	0.000624553	0.0310938
ER-alpha_pS118	CHK1_pS345	0.0108792	0.00844753	0.00368934	0.00780796	0.0235719	FALSE	FALSE	0.00261901	0.0326722
p70S6K_pT389	p38_pT180_Y182	0.0108684	0.0113402	0.0097505	0.0116267	0.0107563	FALSE	FALSE	0.019501	0.0232811
p90RSK_pT359_S363	TAZ_pS89	0.0108618	0.00487012	0.0121772	0.00954059	0.0168591	FALSE	FALSE	0.00545871	NA
AMPK_pT172	4EBP1_pT37_pT46	0.0108604	0.0132727	0.0142155	NA	0.00509297	FALSE	FALSE	0.000153037	0.0259509
c-JUN_pS73	PRAS40_pT246	0.0108477	0.00199774	NA	0.0196976	NA	FALSE	FALSE	0.00394356	0.0209147
Rictor_pT1135	Src_pY527	0.0108408	0.00844012	0.0224569	NA	0.00162519	TRUE	FALSE	0.000415463	0.0204291
4EBP1_pT37_pT46	p27_pT198	0.0108369	0.0103322	0.00983774	NA	0.0123407	TRUE	FALSE	0.0174808	0.0383846
PEA15_pS116	PDK1_pS241	0.0108171	0.00180536	0.0265971	NA	0.00404882	FALSE	FALSE	0	0.0355079
MAPK_pT202_Y204	p27_pT157	0.0108107	0.0134825	0.00981303	0.0112898	0.00865754	TRUE	FALSE	0.0165472	0.0284184
CHK2_pT68	NF-kB-p65_pS536	0.0107993	0.0099218	0.0098764	0.0131255	0.0102735	FALSE	FALSE	0.00169745	0.0218169
HER3_pY1298	CHK1_pS345	0.0107971	0.0152385	0.00789174	NA	0.00926122	FALSE	FALSE	0.00119152	0.025816
FOXO3a_pS318_S321	PKC-delta	0.0107474	0.0107474	NA	NA	NA	NA	NA	0.00744307	NA
p27_pT157	YB-1_PS102	0.0107347	0.00203671	4.51551e-05	0.0225541	0.0183029	TRUE	FALSE	0	0.0194559
JNK_pT183_pT185	Rb_pS807_S811	0.0107186	0.0127231	0.00947762	0.0105167	0.0101568	FALSE	FALSE	0.0183545	0.0295706
AMPK_pT172	CHK2_pT68	0.0107158	0.0195549	0.0178471	0.00261218	0.00284873	TRUE	FALSE	0.00114468	0.0313258
4EBP1_pS65	CHK1_pS345	0.010709	0.0142713	0.00619368	0.0148352	0.00753564	FALSE	FALSE	0.00583166	0.0535419
4EBP1_pS65	HER2_pY1248	0.0106997	0.000284613	0.00123056	0.0297324	0.0115513	FALSE	TRUE	0.000391857	0.0142053
AMPK_pT172	c-Raf_pS338	0.0106974	0.00445484	0.00194298	0.00867748	0.0277144	FALSE	FALSE	0.000649034	0.0217525
4EBP1_pS65	YB-1_PS102	0.0106803	0.00182833	0.0283762	0.0115072	0.00100961	TRUE	FALSE	0	0.015762
HER2_pY1248	YAP_pS127	0.01068	0.0140513	0.00731479	0.0134152	0.00793866	FALSE	FALSE	0.0118406	0.0387907
TAZ_pS89	PDK1_pS241	0.0106797	0.0254203	0.00436017	0.00488852	0.00804963	TRUE	FALSE	0	NA
p90RSK_pT359_S363	Rb_pS807_S811	0.0106757	0.00430896	0.023761	0.0061218	0.00851106	FALSE	FALSE	0.00600834	0.0543705
Rictor_pT1135	FOXO3a_pS318_S321	0.0106717	0.0106717	NA	NA	NA	NA	NA	0.00295729	NA
MAPK_pT202_Y204	EGFR_pY1173	0.0106658	0.00497796	0.00577067	0.0156788	0.0162356	FALSE	FALSE	0.0093081	0.0303442
EGFR_pY1068	PEA15_pS116	0.0106555	0.00388251	0.00383424	NA	0.0242499	FALSE	FALSE	0	0.0163469
GSK3-alpha-beta_pS21_S9	HER2_pY1248	0.0106481	0.00143444	0.0186277	0.0156719	0.00685821	FALSE	FALSE	0.00211985	0.00885999
TAZ_pS89	p27_pT198	0.0106365	0.00687812	0.00321275	0.0144592	0.0179959	FALSE	FALSE	0.00380954	NA
GSK3-alpha-beta_pS9	p27_pT198	0.0106085	0.00992334	0.00936265	0.0112502	0.0118976	FALSE	FALSE	0.0180213	0.0435489
ACC_pS79	YAP_pS127	0.0105917	0.0178808	0.0124494	0.0102444	0.00179205	FALSE	FALSE	0.000616171	0.0252101
AKT_pT308	TAZ_pS89	0.0105821	0.00267544	0.0117732	0.023147	0.00473294	FALSE	FALSE	0.00530177	NA
ACC_pS79	Rictor_pT1135	0.0105772	0.00632728	0.0202865	NA	0.0051179	FALSE	FALSE	0.00127264	0.0144274
Src_pY527	p27_pT198	0.0105579	0.00532878	0.0110291	0.0168453	0.00902851	FALSE	FALSE	0.00663496	0.030622
Rictor_pT1135	S6_pS240_S244	0.0105502	0.00649077	0.0118722	NA	0.0132878	TRUE	FALSE	0.00290265	0.153362
p27_pT198	p38_pT180_Y182	0.0105321	0.00836148	0.0107563	0.0149993	0.00801113	FALSE	FALSE	0.0155121	0.0423152
p27_pT198	TAZ_pS89	0.0105238	0.00841726	0.00323197	0.00924734	0.0211986	FALSE	TRUE	0.00380954	NA
AKT_pT308	PKC-delta	0.010479	0.0165113	0.00766686	NA	0.00725876	FALSE	FALSE	0.013027	0.0224884
AMPK_pT172	4EBP1_pS65	0.0104676	0.0117263	0.00275818	0.0195755	0.00781043	TRUE	FALSE	0.000153037	0.028448
MEK1_pS217_S221	NDRG1_pT346	0.0104484	0.000914711	0.010397	NA	0.0200336	FALSE	FALSE	0	0.0189289
PEA15_pS116	Src_pY416	0.0104343	0.027311	0.000502759	NA	0.00348917	FALSE	FALSE	0	0.0146259
ACC_pS79	EGFR_pY1173	0.0104313	0.00128467	0.00937475	0.00428024	0.0267854	FALSE	FALSE	0.000156783	0.0225846
mTOR_pS2448	Rb_pS807_S811	0.0104303	0.0190907	0.00473513	0.0100318	0.00786372	FALSE	FALSE	0.006974	0.0392417
p38_pT180_Y182	Src_pY527	0.0104183	0.00854916	0.00787325	0.013955	0.0112958	FALSE	FALSE	0.0151664	0.0509464
AKT_pS473	PKC-delta	0.0103976	0.016595	0.00678199	NA	0.00781568	TRUE	FALSE	0.013027	0.0204201
HER2_pY1248	AMPK_pT172	0.0103576	0.00114474	0.011344	0.0195171	0.00942444	FALSE	FALSE	1.33585e-06	0.0226749
NF-kB-p65_pS536	p90RSK_pT359_S363	0.0103484	0.0128098	0.0151317	0.0069186	0.00653361	TRUE	FALSE	0.0107137	0.0256631
Rb_pS807_S811	GSK3-alpha-beta_pS9	0.0103446	0.00476744	0.00608194	0.0159948	0.0145344	FALSE	FALSE	0.00953489	0.0155881
CHK1_pS345	p27_pT198	0.0103233	0.0107937	0.0108349	0.0127126	0.00695199	TRUE	FALSE	0.0130982	0.0340656
p70S6K_pT389	FOXO3a_pS318_S321	0.0103151	0.0095226	NA	0.0111076	NA	FALSE	FALSE	0.0188077	NA
p27_pT157	JNK_pT183_pT185	0.0102868	0.00953319	0.0134355	0.00488424	0.0132945	FALSE	FALSE	0.00792592	0.0327001
FOXO3a_pS318_S321	c-Raf_pS338	0.0102597	0.0124044	NA	0.00811502	NA	FALSE	FALSE	0.0150179	NA
AMPK_pT172	MEK1_pS217_S221	0.0102566	0.0138587	0.00785945	0.000337456	0.0189707	FALSE	FALSE	0.000674911	0.0179411
p70S6K_pT389	TAZ_pS89	0.0102559	0.0127669	0.00169873	0.0070478	0.0195103	FALSE	FALSE	0.00191258	NA
p90RSK_pT359_S363	ACC_pS79	0.0102482	0.00730023	0.0105451	0.0130855	0.0100621	FALSE	FALSE	0.00254523	0.0175905
AMPK_pT172	AKT_pT308	0.0102331	0.00477442	0.00958919	0.00319672	0.0233719	FALSE	FALSE	4.22546e-05	0.0113013
CHK2_pT68	p27_pT157	0.010211	0.00598452	0.0122156	0.00682484	0.0158192	FALSE	FALSE	0.0100107	0.0563363
Src_pY416	c-JUN_pS73	0.0102074	0.0178101	NA	0.00260462	NA	FALSE	FALSE	0.00452546	0.0309699
PKC-delta	mTOR_pS2448	0.0101991	0.0136364	0.00803919	NA	0.00892171	FALSE	FALSE	0.0137231	0.0295442
CHK1_pS345	AMPK_pT172	0.0101976	0.00362578	0.0314094	0.00290713	0.00284825	TRUE	FALSE	0.0011441	0.0513844
NDRG1_pT346	c-JUN_pS73	0.0101958	0.0101958	NA	NA	NA	NA	NA	0	0.0174937
HER3_pY1298	BAD_pS112	0.0101745	0.00849291	0.00884296	NA	0.0131877	TRUE	TRUE	0.0124008	0.017296
S6_pS240_S244	YB-1_PS102	0.0101705	0.0224326	0.00802679	0.00091711	0.00930545	FALSE	FALSE	0	0.0202728
HER2_pY1248	c-JUN_pS73	0.0101506	0.018316	NA	0.00198524	NA	FALSE	FALSE	0.0012314	0.031144
JNK_pT183_pT185	mTOR_pS2448	0.0101416	0.0113001	0.0109951	0.00987309	0.00839807	TRUE	FALSE	0.0147554	0.0261121
HER3_pY1298	PKC-delta	0.0101285	0.0160169	0.010257	NA	0.00411159	FALSE	FALSE	0.0046657	0.0273487
CHK2_pT68	PKC-delta	0.0101189	0.0123557	0.00701401	NA	0.010987	FALSE	FALSE	0.010313	0.0560594
c-Met_pY1235	mTOR_pS2448	0.0101174	0.00585526	0.0133282	0.019838	0.0014484	FALSE	FALSE	0.00178375	0.0207914
Src_pY416	CHK2_pT68	0.0101169	0.019454	0.00379354	0.00863179	0.00858811	TRUE	FALSE	0.0066012	0.0211546
YB-1_PS102	AKT_pS473	0.0101099	0.0112952	0.024803	0.00389076	0.000450811	TRUE	FALSE	0	0.0183079
c-JUN_pS73	YAP_pS127	0.0101051	0.00161541	NA	0.0185948	NA	FALSE	FALSE	0.00126039	0.0464126
4EBP1_pT37_pT46	PEA15_pS116	0.0100957	0.01283	0.0151397	NA	0.00231737	FALSE	FALSE	0	0.026272
HER2_pY1248	STAT3_pY705	0.0100871	0.0034014	0.0243377	0.0096097	0.00299945	TRUE	FALSE	0.00337935	0.0590988
p27_pT198	STAT3_pY705	0.0100766	0.0127898	0.0153486	0.00580952	0.00635862	FALSE	FALSE	0.00715272	0.0276765
4EBP1_pS65	TAZ_pS89	0.0100407	0.00224477	0.00696682	0.0269741	0.00397722	FALSE	FALSE	0.000757116	NA
YAP_pS127	GSK3-alpha-beta_pS21_S9	0.01004	0.00258008	0.0101611	0.0129493	0.0144696	FALSE	FALSE	0.00516015	0.0142212
MEK1_pS217_S221	TAZ_pS89	0.010039	0.00603544	0.0121569	0.00411404	0.0178498	FALSE	FALSE	0.00505767	NA
ER-alpha_pS118	p38_pT180_Y182	0.0100218	0.00827967	0.0047126	0.011927	0.0151678	FALSE	FALSE	0.00878753	0.0372123
4EBP1_pS65	PEA15_pS116	0.0100034	0.0055659	0.0168437	NA	0.00760045	FALSE	FALSE	0	0.0511487
p27_pT198	Rictor_pT1135	0.00996823	0.00737252	0.00338938	NA	0.0191428	FALSE	FALSE	0.00255916	0.0224591
NF-kB-p65_pS536	JNK_pT183_pT185	0.00996359	0.00687916	0.0180552	0.0116939	0.00322608	FALSE	FALSE	0.00458117	0.0404067
PKC-alpha_pS657	S6_pS240_S244	0.00996317	0.00340107	0.0260278	0.00597722	0.00444661	FALSE	FALSE	0.00573473	0.0192797
BAD_pS112	NDRG1_pT346	0.0099611	0.00171567	0.0121079	NA	0.0160597	TRUE	FALSE	0	0.0280422
PKC-pan-betaII_pS660	Rictor_pT1135	0.0099448	0.007327	0.0102066	NA	0.0123008	FALSE	FALSE	0.014654	0.0336762
p27_pT157	mTOR_pS2448	0.0099162	0.01662	0.010716	0.00581025	0.0065186	FALSE	TRUE	0.0111577	0.0234993
c-Met_pY1235	PKC-alpha_pS657	0.00991467	0.00434868	0.00132035	0.0302276	0.003762	FALSE	FALSE	0.00264069	0.0471502
S6_pS235_S236	EGFR_pY1068	0.00989994	0.00367866	0.0015072	0.00554733	0.0288666	FALSE	FALSE	0.000809294	0.018063
PKC-alpha_pS657	c-Met_pY1235	0.00989122	0.0063829	0.0190474	0.0072454	0.00688924	FALSE	FALSE	0.00264069	0.0498805
EGFR_pY992	BAD_pS112	0.00988996	0.00711293	NA	0.012667	NA	TRUE	TRUE	0.00211924	0.0175943
EGFR_pY1068	p27_pT198	0.00988368	0.00604518	0.0242908	0.00705807	0.00214067	FALSE	FALSE	0.000782903	0.0192714
c-Raf_pS338	c-JUN_pS73	0.00987293	0.00887583	NA	0.01087	NA	FALSE	FALSE	0.0171932	0.0466569
PDK1_pS241	p70S6K_pT389	0.00986777	0.0299838	0.00132906	0.00241304	0.00574516	FALSE	FALSE	0	0.0178784
NF-kB-p65_pS536	YB-1_PS102	0.00986029	0.0217552	0.000642329	0.0141362	0.00290745	FALSE	FALSE	0	0.01878
AKT_pS473	ER-alpha_pS118	0.00983946	0.00613957	0.00555845	0.0199896	0.00767024	FALSE	FALSE	0.00937695	0.0223044
p27_pT157	c-Met_pY1235	0.00982654	0.00397839	0.00109762	0.0113407	0.0228894	FALSE	FALSE	0.000481789	0.0268049
EGFR_pY1173	S6_pS240_S244	0.00979641	0.000662492	0.0105907	0.00608287	0.0218496	FALSE	FALSE	0.000809294	0.0149527
GSK3-alpha-beta_pS21_S9	Rb_pS807_S811	0.00978094	0.00951668	0.0121562	0.00627752	0.0111733	FALSE	FALSE	0.00953489	0.027043
NDRG1_pT346	p38_pT180_Y182	0.00977073	0.00217612	0.00722749	NA	0.0199086	TRUE	FALSE	0	0.013933
p38_pT180_Y182	p27_pT157	0.0097672	0.00876316	0.00809006	0.0144333	0.00778224	FALSE	FALSE	0.0155121	0.0283323
PKC-alpha_pS657	AKT_pT308	0.00976598	0.00878566	0.0154854	0.00697694	0.00781593	FALSE	FALSE	0.0135299	0.0182251
BAD_pS112	mTOR_pS2448	0.00976107	0.00968424	0.00955423	0.00756415	0.0122416	FALSE	FALSE	0.0151283	0.0440258
c-Raf_pS338	ER-alpha_pS118	0.00975523	0.00559456	0.00916946	0.0109483	0.0133086	FALSE	FALSE	0.00692172	0.0281272
4EBP1_pT37_pT46	PDK1_pS241	0.00974822	0.0244606	0.00254148	NA	0.00224263	FALSE	FALSE	0	0.0606016
GSK3-alpha-beta_pS9	TAZ_pS89	0.00974664	0.0156816	0.00344357	0.00538711	0.0144743	FALSE	FALSE	0.00506272	NA
c-Raf_pS338	EGFR_pY1173	0.00969902	0.00801408	0.00753535	0.0130966	0.01015	TRUE	FALSE	0.00866767	0.0190265
EGFR_pY1068	FOXO3a_pS318_S321	0.00969844	0.0118006	NA	0.00759626	NA	FALSE	FALSE	0.000575823	NA
EGFR_pY1173	EGFR_pY1068	0.00967594	0.0267074	0.0112121	0.000476955	0.000307333	FALSE	TRUE	0	0.119103
p38_pT180_Y182	TAZ_pS89	0.00966988	0.0163419	0.00686792	0.00758653	0.00788318	FALSE	FALSE	0.0128049	NA
PKC-alpha_pS657	NDRG1_pT346	0.00966537	0.0226272	0.000597944	NA	0.00577103	FALSE	FALSE	0	0.0259051
JNK_pT183_pT185	AKT_pS473	0.00965074	0.0099287	0.0135862	0.00788872	0.00719932	FALSE	FALSE	0.0133681	0.0254258
PKC-alpha_pS657	ACC_pS79	0.00964639	0.0143932	0.0115821	0.00850346	0.00410676	FALSE	FALSE	0.00109825	0.0702597
PRAS40_pT246	HER2_pY1248	0.00963639	0.0017575	0.00299443	0.0132303	0.0205633	FALSE	FALSE	0.0005878	0.0122616
PDK1_pS241	S6_pS240_S244	0.00962816	0.000261457	0.0015474	0.0274997	0.00920404	FALSE	FALSE	0	0.0190346
PKC-delta	AKT_pS473	0.00962676	0.014948	0.00677231	NA	0.00715995	FALSE	FALSE	0.013027	0.0217385
mTOR_pS2448	CHK2_pT68	0.00959893	0.00627018	0.00439925	0.0175557	0.0101706	TRUE	FALSE	0.00834874	0.0270178
FOXO3a_pS318_S321	MEK1_pS217_S221	0.00959052	0.014538	NA	0.00464309	NA	FALSE	FALSE	0.00837732	NA
mTOR_pS2448	AMPK_pT172	0.00958848	0.00428231	0.00555182	0.0266237	0.00189606	TRUE	FALSE	0.000134597	0.0235549
4EBP1_pT37_pT46	PKC-delta	0.00957156	0.0199495	0.00318172	NA	0.00558349	FALSE	FALSE	0.00499734	0.0654589
Rictor_pT1135	p70S6K_pT389	0.00955114	0.0066481	0.0124358	NA	0.00956948	TRUE	FALSE	0.0111476	0.162071
PDK1_pS241	Src_pY527	0.00954659	0.00813205	0.00282418	0.00258376	0.0246464	FALSE	FALSE	0	0.0473123
EGFR_pY1173	Rb_pS807_S811	0.00954487	0.030011	0.00410905	0.00134036	0.00271908	FALSE	FALSE	0.00128646	0.0171288
PKC-pan-betaII_pS660	CHK2_pT68	0.00953826	0.0148408	0.00961313	NA	0.0041608	FALSE	FALSE	0.00606145	0.029411
HER2_pY1248	AKT_pT308	0.00952814	0.00990121	0.00293248	0.00976256	0.0155163	FALSE	FALSE	0.0020072	0.0146038
mTOR_pS2448	Src_pY416	0.00952444	0.0157485	0.010204	0.00436395	0.00778134	TRUE	FALSE	0.0071607	0.0259451
p38_pT180_Y182	4EBP1_pT37_pT46	0.00951534	0.00852622	0.00996004	NA	0.0100598	FALSE	FALSE	0.0116801	0.0247749
Rb_pS807_S811	YB-1_PS102	0.00951173	0.00481302	0.011305	0.0216899	0.000238966	FALSE	FALSE	0	0.0347049
mTOR_pS2448	NDRG1_pT346	0.00950213	0.00362883	0.00441953	NA	0.020458	FALSE	FALSE	0	0.0169649
Src_pY416	p27_pT198	0.0094999	0.0154108	0.00566365	0.00523374	0.0116914	FALSE	FALSE	0.00663496	0.0202758
p27_pT157	TAZ_pS89	0.00949014	0.00381671	0.00693675	0.0249673	0.00223985	FALSE	FALSE	0.00380954	NA
AKT_pT308	Src_pY416	0.0094866	0.0129101	0.00502548	0.00546619	0.0145446	FALSE	FALSE	0.00966055	0.0176756
PKC-alpha_pS657	Src_pY416	0.00947205	0.00917608	0.0055196	0.0187117	0.00448084	TRUE	FALSE	0.00756098	0.0315291
p90RSK_pT359_S363	p27_pT198	0.00946061	0.0141305	0.00401818	0.00599405	0.0136997	TRUE	FALSE	0.00681478	0.0192861
PEA15_pS116	CHK2_pT68	0.00943564	0.0102245	0.016147	NA	0.00193538	FALSE	FALSE	0	0.0308509
p38_pT180_Y182	Src_pY416	0.00943109	0.00893452	0.00900503	0.00767526	0.0121095	FALSE	FALSE	0.0151664	0.0282627
MAPK_pT202_Y204	AMPK_pT172	0.00942277	0.0291624	0.00263178	0.000185805	0.00571106	TRUE	FALSE	0.00037161	0.0175764
NF-kB-p65_pS536	PDK1_pS241	0.00941919	0.0030264	0.00494555	0.0289596	0.000745229	FALSE	FALSE	0	0.024319
ER-alpha_pS118	PKC-pan-betaII_pS660	0.00941829	0.0025906	0.000860161	NA	0.0248041	TRUE	FALSE	0.00159853	0.0489113
c-JUN_pS73	STAT3_pY705	0.0094135	0.0103056	NA	0.00852139	NA	FALSE	FALSE	0.0136704	0.040735
mTOR_pS2448	YB-1_PS102	0.00939914	0.00513094	0.000533247	0.0248504	0.00708202	FALSE	FALSE	0	0.0143103
PRAS40_pT246	YB-1_PS102	0.00938489	0.00233911	0.0152459	0.0173665	0.00258803	TRUE	FALSE	0	0.0251271
PKC-alpha_pS657	FOXO3a_pS318_S321	0.00938184	0.00681091	NA	0.0119528	NA	FALSE	FALSE	0.0133727	NA
c-Met_pY1235	NDRG1_pT346	0.00937932	0.0197669	0.00698695	NA	0.00138414	TRUE	FALSE	0	0.0254298
p70S6K_pT389	HER2_pY1248	0.00936353	0.00856032	0.00292061	0.0210917	0.00488152	FALSE	FALSE	0.00180305	0.0098155
S6_pS240_S244	YAP_pS127	0.00935721	0.00902467	0.00898669	0.00603608	0.0133814	TRUE	FALSE	0.00151695	0.0211675
MEK1_pS217_S221	EGFR_pY1173	0.00935573	0.00851535	0.00261327	0.0222715	0.00402276	FALSE	FALSE	0.0043072	0.0204214
p27_pT198	p70S6K_pT389	0.00935204	0.0110537	0.00972032	0.00757131	0.00906283	TRUE	FALSE	0.0146821	0.0258288
EGFR_pY992	c-JUN_pS73	0.00934873	0.0105635	NA	0.00813392	NA	FALSE	FALSE	0.00106343	0.0388382
p27_pT198	MEK1_pS217_S221	0.00933015	0.00402041	0.00746606	0.00493135	0.0209028	TRUE	FALSE	0.00781532	0.0179244
Rictor_pT1135	ACC_pS79	0.00932956	0.00920948	0.00542029	NA	0.0133589	FALSE	FALSE	0.00127264	0.0177924
HER3_pY1298	TAZ_pS89	0.00931349	0.00856174	0.000981844	NA	0.0183969	FALSE	FALSE	0.000569248	NA
Src_pY527	S6_pS240_S244	0.00929203	0.00301532	0.0026736	0.00254982	0.0289294	FALSE	FALSE	0.00509963	0.0175484
p70S6K_pT389	c-JUN_pS73	0.00928334	0.00862368	NA	0.00994299	NA	FALSE	FALSE	0.0126818	0.023904
STAT3_pY705	CHK1_pS345	0.00927984	0.0121515	0.0149754	0.00190687	0.00808559	TRUE	FALSE	0.00292369	0.0332918
p38_pT180_Y182	p27_pT198	0.0092763	0.00973845	0.00883306	0.00941638	0.00911731	FALSE	FALSE	0.0155121	0.0316814
HER3_pY1298	S6_pS235_S236	0.00924694	0.000819689	0.00104811	NA	0.025873	TRUE	FALSE	0.00163938	0.00997874
TAZ_pS89	GSK3-alpha-beta_pS21_S9	0.00924388	0.00338242	0.00629265	0.0246821	0.00261836	FALSE	FALSE	0.00506272	NA
NF-kB-p65_pS536	PEA15_pS116	0.00924331	0.0155382	0.00160777	NA	0.0105839	FALSE	FALSE	0	0.0301046
GSK3-alpha-beta_pS21_S9	PDK1_pS241	0.00923219	0.00174735	0.00853475	0.0113233	0.0153233	FALSE	FALSE	0	0.0226324
Src_pY527	p38_pT180_Y182	0.00921909	0.00876127	0.00954482	0.00758788	0.0109824	FALSE	FALSE	0.0151664	0.0355288
TAZ_pS89	Src_pY416	0.00921651	0.00157345	0.0127277	0.013342	0.0092229	FALSE	FALSE	0.00152567	NA
MEK1_pS217_S221	Rictor_pT1135	0.00921358	0.0241543	0.00222825	NA	0.00125816	TRUE	FALSE	0.00166931	0.0110119
p27_pT157	S6_pS240_S244	0.00920367	0.00401757	0.0170655	0.0094814	0.00625025	TRUE	TRUE	0.00755604	0.0163923
TAZ_pS89	AKT_pT308	0.00919407	0.00325978	0.0085181	0.0110445	0.0139539	FALSE	FALSE	0.00530177	NA
PDK1_pS241	BAD_pS112	0.00918474	0.0248153	0.00189141	0	0.0100323	FALSE	FALSE	0	0.0153628
PKC-delta	GSK3-alpha-beta_pS21_S9	0.00918299	0.0148006	0.00513376	NA	0.00761462	FALSE	FALSE	0.00981759	0.0205737
CHK1_pS345	PEA15_pS116	0.00915773	0.00448543	0.0192835	NA	0.00370427	FALSE	FALSE	0	0.0226751
4EBP1_pS65	Src_pY527	0.009152	0.00155737	0.0224486	0.00163951	0.0109625	FALSE	FALSE	0.00234906	0.0263087
NDRG1_pT346	4EBP1_pS65	0.00912138	0.00354712	0.000672458	NA	0.0231446	FALSE	FALSE	0	0.0348129
EGFR_pY1068	JNK_pT183_pT185	0.00912099	0.0138739	0.0190535	0.00173285	0.0018237	FALSE	FALSE	0.0034657	0.0289847
HER3_pY1298	PEA15_pS116	0.00911559	0.0169545	0.00496115	NA	0.00543109	FALSE	FALSE	0	0.0328353
S6_pS240_S244	PKC-alpha_pS657	0.00910443	0.0065397	0.0205937	0.00501426	0.00427002	FALSE	FALSE	0.00573473	0.0232452
AKT_pS473	Src_pY416	0.00907939	0.00957237	0.00645959	0.00739283	0.0128928	FALSE	FALSE	0.00966055	0.0173045
4EBP1_pS65	p38_pT180_Y182	0.0090759	0.00946675	0.0068118	0.00695402	0.013071	FALSE	FALSE	0.0116801	0.0217645
S6_pS240_S244	PKC-pan-betaII_pS660	0.00906563	0.00814449	0.00671172	NA	0.0123407	FALSE	TRUE	0.00557783	0.0178386
PKC-alpha_pS657	TAZ_pS89	0.00906489	0.0109865	0.0216974	0.00182589	0.00174978	TRUE	FALSE	0.000992432	NA
ACC_pS79	YB-1_PS102	0.00905042	0.0178447	0.00632754	0.00650727	0.00552214	FALSE	FALSE	0	0.0148724
ER-alpha_pS118	MEK1_pS217_S221	0.00903997	0.00985314	0.0059986	0.00607305	0.0142351	FALSE	FALSE	0.0107336	0.0186302
CHK2_pT68	FOXO3a_pS318_S321	0.00903783	0.00811387	NA	0.00996178	NA	FALSE	FALSE	0.0106808	NA
CHK1_pS345	mTOR_pS2448	0.00903511	0.00707826	0.0120177	0.0138242	0.00322029	FALSE	FALSE	0.00644058	0.0212757
GSK3-alpha-beta_pS21_S9	STAT3_pY705	0.00902006	0.00296595	0.0177978	0.00692734	0.0083891	TRUE	FALSE	0.00460449	0.0194113
PKC-delta	AKT_pT308	0.0090072	0.0107832	0.00671425	NA	0.00952414	FALSE	FALSE	0.013027	0.020332
CHK1_pS345	p90RSK_pT359_S363	0.00900684	0.00638027	0.00728748	0.00973257	0.012627	FALSE	FALSE	0.011534	0.0194908
4EBP1_pS65	Rb_pS807_S811	0.00900231	0.00718677	0.0036883	0.00332375	0.0218104	FALSE	FALSE	0.00447355	0.0183434
EGFR_pY1068	Rb_pS807_S811	0.00900079	0.000643229	0.00972642	0.00268256	0.0229509	FALSE	FALSE	0.00128646	0.0159343
mTOR_pS2448	ER-alpha_pS118	0.00899805	0.00591857	0.00607777	0.00214722	0.0218487	FALSE	FALSE	0.00328136	0.0228151
Rb_pS807_S811	ACC_pS79	0.00899676	0.0177381	0.00788213	0.00374849	0.00661837	FALSE	FALSE	0.0013213	0.0360205
p90RSK_pT359_S363	AMPK_pT172	0.00899385	0.00782095	0.00856278	0.017392	0.00219963	TRUE	FALSE	4.71802e-05	0.0257437
4EBP1_pT37_pT46	Src_pY527	0.00898879	0.00459666	0.00514148	NA	0.0172282	FALSE	TRUE	0.00234906	0.0292071
YAP_pS127	FOXO3a_pS318_S321	0.00897408	0.01383	NA	0.00411817	NA	FALSE	FALSE	0.00704986	NA
c-Raf_pS338	EGFR_pY992	0.00896284	0.00829848	NA	0.0096272	NA	FALSE	FALSE	0.00866767	0.0291636
p27_pT198	CHK1_pS345	0.00896082	0.00776044	0.0079095	0.0110447	0.00912865	FALSE	FALSE	0.0130982	0.0429543
FOXO3a_pS318_S321	YB-1_PS102	0.00895746	0.00115692	NA	0.016758	NA	TRUE	FALSE	0	NA
STAT3_pY705	FOXO3a_pS318_S321	0.00895643	0.0135121	NA	0.00440075	NA	FALSE	FALSE	0.00434708	NA
HER3_pY1298	Rb_pS807_S811	0.00893863	0.00101228	0.0109025	NA	0.0149011	FALSE	FALSE	0.00202457	0.0161257
ACC_pS79	PEA15_pS116	0.00893187	0.00151176	0.0181425	NA	0.00714132	FALSE	FALSE	0	0.073036
p27_pT198	Src_pY416	0.00892729	0.00396817	0.0116285	0.0159843	0.00412816	TRUE	FALSE	0.00663496	0.020307
EGFR_pY1173	NF-kB-p65_pS536	0.00892533	0.0112928	0.0193732	0.00074295	0.00429233	FALSE	FALSE	0.000392417	0.016267
FOXO3a_pS318_S321	c-JUN_pS73	0.0089219	0.00739673	NA	0.0104471	NA	FALSE	FALSE	0.0091011	NA
4EBP1_pS65	PKC-alpha_pS657	0.00891413	0.00708813	0.0160163	0.00568113	0.00687102	TRUE	FALSE	0.00441627	0.0351219
mTOR_pS2448	CHK1_pS345	0.00889782	0.00554233	0.0144535	0.010024	0.0055715	TRUE	TRUE	0.00644058	0.0292949
p38_pT180_Y182	AKT_pT308	0.0088677	0.010131	0.00862676	0.00943335	0.00727975	FALSE	FALSE	0.0107399	0.0210623
p90RSK_pT359_S363	CHK1_pS345	0.00886316	0.0122224	0.00816449	0.00837098	0.00669473	FALSE	FALSE	0.011534	0.0243357
TAZ_pS89	ACC_pS79	0.00886001	0.0042492	0.00485724	0.0134074	0.0129262	FALSE	FALSE	0.000590345	NA
YAP_pS127	Src_pY416	0.00885702	0.0041072	0.00484721	0.0130477	0.013426	TRUE	FALSE	0.00223014	0.0172634
EGFR_pY992	MAPK_pT202_Y204	0.00883431	0.00527021	NA	0.0123984	NA	FALSE	FALSE	0.0093081	0.0276035
c-JUN_pS73	S6_pS240_S244	0.00883144	0.00890046	NA	0.00876242	NA	FALSE	FALSE	0.00700837	0.0183071
PKC-pan-betaII_pS660	Src_pY416	0.00881605	0.00810115	0.00812961	NA	0.0102174	FALSE	FALSE	0.0122627	0.0247695
HER3_pY1298	STAT3_pY705	0.00881328	0.00326024	0.0144168	NA	0.00876282	FALSE	FALSE	0.00368259	0.0244531
EGFR_pY1068	CHK2_pT68	0.00879963	0.00763101	0.0146091	0.0108686	0.00208984	FALSE	FALSE	0.000987265	0.0179992
mTOR_pS2448	p27_pT157	0.00877625	0.00874652	0.00660868	0.0118231	0.00792667	FALSE	FALSE	0.0111577	0.051029
EGFR_pY1173	MAPK_pT202_Y204	0.00876313	0.00688569	0.00508094	0.00850832	0.0145776	TRUE	FALSE	0.0093081	0.0212798
JNK_pT183_pT185	AKT_pT308	0.0087528	0.00755432	0.0104762	0.00998787	0.00699285	FALSE	FALSE	0.0133681	0.0227325
p38_pT180_Y182	Rictor_pT1135	0.00874337	0.00595596	0.00181893	NA	0.0184552	FALSE	FALSE	0.0015446	0.0122369
PKC-alpha_pS657	YB-1_PS102	0.00873037	0.00968212	0.0101338	0.00800998	0.00709555	FALSE	FALSE	0	0.01922
4EBP1_pS65	PKC-delta	0.00872226	0.0117681	0.00378789	NA	0.0106108	FALSE	FALSE	0.00499734	0.0419112
PKC-delta	S6_pS235_S236	0.00871039	0.00825346	0.00371428	NA	0.0141634	FALSE	FALSE	0.00567217	0.0161469
PRAS40_pT246	Src_pY527	0.00869295	0.0109289	0.00691842	0.0085672	0.00835732	FALSE	FALSE	0.00654557	0.019506
PDK1_pS241	TAZ_pS89	0.00869006	0.000671333	0.0133605	0.0207284	0	FALSE	FALSE	0	NA
NDRG1_pT346	ACC_pS79	0.00867127	0.0150735	0.00688459	NA	0.00405575	TRUE	FALSE	0	0.0245635
c-Met_pY1235	GSK3-alpha-beta_pS21_S9	0.00866994	0.00386878	0.00692088	0.0179972	0.0058929	TRUE	FALSE	0.00103873	0.0114331
c-JUN_pS73	TAZ_pS89	0.00866957	0.00339225	NA	0.0139469	NA	FALSE	FALSE	0.00144863	NA
EGFR_pY992	p27_pT198	0.00866532	0.00464011	NA	0.0126905	NA	FALSE	FALSE	0.000782903	0.0220389
Src_pY416	AKT_pS473	0.00865539	0.00773661	0.00544088	0.00570379	0.0157403	FALSE	FALSE	0.00966055	0.0175388
YAP_pS127	p27_pT157	0.0086499	0.00339428	0.00219312	0.0239567	0.00505546	FALSE	FALSE	0.00386612	0.0273198
GSK3-alpha-beta_pS9	PKC-pan-betaII_pS660	0.00863666	0.00700192	0.00545569	NA	0.0134524	FALSE	FALSE	0.0109114	0.0222829
FOXO3a_pS318_S321	PKC-alpha_pS657	0.00862615	0.00926676	NA	0.00798554	NA	FALSE	FALSE	0.0133727	NA
4EBP1_pT37_pT46	Rictor_pT1135	0.00861999	0.00612372	0.0124157	NA	0.0073205	FALSE	FALSE	0.0122474	0.0218884
p90RSK_pT359_S363	mTOR_pS2448	0.0086168	0.00586818	0.0128365	0.00703306	0.00872952	TRUE	FALSE	0.00938389	0.0219079
p90RSK_pT359_S363	NDRG1_pT346	0.00860618	0.0161952	0.000713758	NA	0.00890953	TRUE	FALSE	0	0.0150461
AMPK_pT172	p27_pT198	0.00860178	0.00164715	0.016665	0.00515365	0.0109413	TRUE	FALSE	3.25147e-05	0.026164
EGFR_pY992	GSK3-alpha-beta_pS21_S9	0.0085991	0.00518876	NA	0.0120094	NA	FALSE	FALSE	0.00212892	0.0108312
NF-kB-p65_pS536	4EBP1_pS65	0.00859838	0.0101517	0.0106982	0.00331817	0.0102254	FALSE	FALSE	0.00216346	0.0340193
p27_pT198	PKC-alpha_pS657	0.00859403	0.00987578	0.00895312	0.00655405	0.00899317	FALSE	FALSE	0.00888941	0.0286263
S6_pS235_S236	PKC-pan-betaII_pS660	0.0085875	0.00278891	0.00835389	NA	0.0146197	FALSE	FALSE	0.00557783	0.0181958
p27_pT157	NF-kB-p65_pS536	0.00858435	0.00639956	0.0138908	0.00916467	0.00488239	FALSE	TRUE	0.00401428	0.0227872
p27_pT157	MEK1_pS217_S221	0.00856591	0.00711321	0.00860131	0.0053158	0.0132333	TRUE	FALSE	0.00781532	0.0275261
TAZ_pS89	STAT3_pY705	0.00855628	0.00599652	0.0115901	0.009531	0.00710752	FALSE	FALSE	0.00107524	NA
PKC-delta	PEA15_pS116	0.00851512	0.00836326	0.0146896	NA	0.00249248	FALSE	FALSE	0	0.0342596
c-JUN_pS73	PKC-pan-betaII_pS660	0.00851342	0.00851342	NA	NA	NA	NA	NA	0.011597	0.0516141
ER-alpha_pS118	S6_pS235_S236	0.00849231	0.0161317	0.00108713	0.00767126	0.0090792	FALSE	FALSE	0.00213852	0.0132199
NF-kB-p65_pS536	PKC-pan-betaII_pS660	0.00848886	0.00452239	0.00303647	NA	0.0179077	FALSE	FALSE	0.00607293	0.02502
p27_pT157	NDRG1_pT346	0.00848015	0.0152215	0.000434826	NA	0.00978416	FALSE	FALSE	0	0.0195681
PEA15_pS116	ER-alpha_pS118	0.00847696	0.00814583	0.0119186	NA	0.00536649	FALSE	FALSE	0	0.0505976
STAT3_pY705	CHK2_pT68	0.00846168	0.00423099	0.00923122	0.0146685	0.00571597	FALSE	FALSE	0.00373244	0.0289583
p27_pT157	PDK1_pS241	0.00844898	0.000228881	0.0123474	0.0182364	0.00298323	FALSE	FALSE	0	0.0392725
BAD_pS112	PDK1_pS241	0.00843845	0.0120485	0.00470147	0.0164708	0.000533091	FALSE	FALSE	0	0.0191672
ER-alpha_pS118	AKT_pS473	0.00843391	0.00889845	0.00621061	0.00967548	0.00895109	FALSE	FALSE	0.00937695	0.023188
GSK3-alpha-beta_pS9	PDK1_pS241	0.00840733	0.00227174	9.56657e-06	0.0148812	0.0164669	FALSE	FALSE	0	0.0177416
ACC_pS79	NDRG1_pT346	0.0084067	0.00924608	0.00361759	NA	0.0123564	FALSE	FALSE	0	0.0245875
ER-alpha_pS118	STAT3_pY705	0.00840105	0.00612066	0.0110208	0.0110542	0.0054086	TRUE	FALSE	0.00958485	0.0346522
CHK1_pS345	4EBP1_pS65	0.00839629	0.00307173	0.005583	0.017948	0.00698244	FALSE	FALSE	0.00583166	0.0405247
TAZ_pS89	S6_pS235_S236	0.00838927	0.00337364	0.00243956	0.00502655	0.0227173	FALSE	FALSE	0.00141913	NA
p27_pT198	p90RSK_pT359_S363	0.00837642	0.00543172	0.016348	0.00609412	0.00563182	FALSE	FALSE	0.00681478	0.0187759
c-Met_pY1235	p27_pT198	0.00836925	0.012402	0.0098663	0.00642561	0.00478308	FALSE	FALSE	0.000481789	0.0283705
Src_pY527	HER2_pY1248	0.00836508	0.00583756	0.00636133	0.00601437	0.0152471	TRUE	FALSE	0.00504566	0.024919
GSK3-alpha-beta_pS9	Src_pY527	0.00834967	0.00495369	0.00660088	0.00808741	0.0137567	FALSE	FALSE	0.00990738	0.0187312
p70S6K_pT389	PDK1_pS241	0.00833622	0.00510592	0.0185474	0.00916359	0.000527944	FALSE	FALSE	0	0.0165935
PKC-delta	p90RSK_pT359_S363	0.00833169	0.0101086	0.00658477	NA	0.00830172	TRUE	FALSE	0.0117686	0.0223158
NDRG1_pT346	MAPK_pT202_Y204	0.00833138	0.00353407	0.0214601	NA	0	TRUE	FALSE	0	0.00965395
p27_pT198	HER3_pY1298	0.0083217	0.00703509	0.00765161	NA	0.0102784	FALSE	FALSE	0.0140702	0.0300859
STAT3_pY705	ER-alpha_pS118	0.00829864	0.00482962	0.0160422	0.00539696	0.00692577	TRUE	FALSE	0.00958485	0.0341779
YB-1_PS102	S6_pS240_S244	0.00829305	0.00726451	0.00985372	0.0130445	0.00300945	FALSE	FALSE	0	0.0281393
YB-1_PS102	AMPK_pT172	0.00828748	0.000382375	0.0148031	0.0169212	0.00104329	FALSE	FALSE	0	0.0413155
Src_pY527	PKC-alpha_pS657	0.00827382	0.0072223	0.00677384	0.0146553	0.0044438	FALSE	FALSE	0.00756098	0.108022
c-Met_pY1235	S6_pS240_S244	0.00826717	0.00478467	0.000483448	0.0184854	0.00931518	FALSE	FALSE	0.00051131	0.0154968
EGFR_pY1068	PRAS40_pT246	0.0082593	0.000474429	0.00975171	0.00235744	0.0204536	TRUE	FALSE	0.000948858	0.0156995
AMPK_pT172	HER3_pY1298	0.00824878	1.85479e-06	0.0059281	NA	0.0188164	TRUE	FALSE	3.70958e-06	0.0229426
AKT_pS473	STAT3_pY705	0.00822437	0.0036491	0.00669993	0.0191543	0.00339416	TRUE	FALSE	0.00596503	0.0163085
NDRG1_pT346	YB-1_PS102	0.00821469	0.00299033	0.00482518	NA	0.0168286	TRUE	FALSE	0	0.0366925
AKT_pT308	p38_pT180_Y182	0.00821192	0.00766468	0.01233	0.00670723	0.00614576	FALSE	FALSE	0.0107399	0.0186832
YB-1_PS102	p70S6K_pT389	0.00820957	0.00992111	0.00477228	0.0181246	2.02645e-05	FALSE	FALSE	0	0.0724023
BAD_pS112	ER-alpha_pS118	0.00820079	0.00815438	0.00553699	0.0052728	0.013839	FALSE	FALSE	0.00691648	0.0239325
PRAS40_pT246	PKC-delta	0.00819564	0.0113064	0.00808198	NA	0.00519852	FALSE	FALSE	0.0100311	0.0402406
c-Met_pY1235	BAD_pS112	0.00818148	0.00293124	0.024448	0.00152953	0.00381718	TRUE	FALSE	0.00253467	0.0126446
CHK1_pS345	Src_pY416	0.00817251	0.00642884	0.0111949	0.0088282	0.00623811	FALSE	FALSE	0.00517174	0.0260808
PEA15_pS116	BAD_pS112	0.00815387	7.69608e-05	0.0243267	NA	5.79413e-05	FALSE	FALSE	0	0.0100111
Src_pY416	BAD_pS112	0.00815208	0.0052124	0.00735847	0.00966888	0.0103686	TRUE	FALSE	0.00747372	0.0180932
CHK1_pS345	STAT3_pY705	0.00815085	0.00988081	0.00526678	0.00881836	0.00863745	FALSE	FALSE	0.00292369	0.0259907
ER-alpha_pS118	GSK3-alpha-beta_pS21_S9	0.00814811	0.00386717	0.00863704	0.00233462	0.0177536	TRUE	FALSE	0.00262605	0.0141417
PKC-delta	p27_pT198	0.00814629	0.00839962	0.0102296	NA	0.00580967	FALSE	FALSE	0.00551422	0.0232554
MEK1_pS217_S221	AKT_pT308	0.008134	0.014823	0.0058793	0.00584831	0.00598535	FALSE	FALSE	0.0116966	0.0285108
YB-1_PS102	p27_pT157	0.00812945	0.0158019	0.00661661	0.00177234	0.00832697	FALSE	FALSE	0	0.0292569
GSK3-alpha-beta_pS9	Src_pY416	0.0081247	0.00495369	0.00550817	0.00572251	0.0163144	FALSE	FALSE	0.00990738	0.0171064
PKC-delta	TAZ_pS89	0.00812079	0.00286315	0.0193361	NA	0.00216311	FALSE	FALSE	0.00212817	NA
p90RSK_pT359_S363	YAP_pS127	0.00811358	0.00690123	0.00851539	0.0093049	0.00773282	FALSE	FALSE	0.00544843	0.0166324
JNK_pT183_pT185	4EBP1_pS65	0.00811251	0.00851761	0.00977105	0.00930575	0.0048556	FALSE	TRUE	0.00783994	0.0342432
Src_pY527	GSK3-alpha-beta_pS9	0.00810218	0.00514991	0.0065152	0.00774584	0.0129978	FALSE	FALSE	0.00990738	0.0153059
EGFR_pY1068	c-Raf_pS338	0.00809183	0.0074979	0.00489661	0.0144575	0.00551533	FALSE	FALSE	0.00866767	0.0356412
PEA15_pS116	4EBP1_pS65	0.00808903	0.0174207	0.000612737	NA	0.00623367	FALSE	FALSE	0	0.0456427
HER3_pY1298	PDK1_pS241	0.00808881	0	0.00781357	NA	0.0164529	TRUE	FALSE	0	0.0221455
YB-1_PS102	TAZ_pS89	0.0080873	0.0016013	0.0109975	0.0140643	0.00568602	FALSE	FALSE	0	NA
EGFR_pY992	AMPK_pT172	0.00808262	0.0123021	NA	0.0038632	NA	FALSE	FALSE	2.98807e-06	0.0207242
YB-1_PS102	HER3_pY1298	0.00805651	0.014742	0.00657609	NA	0.00285141	FALSE	FALSE	0	0.014534
c-Met_pY1235	p27_pT157	0.00804376	0.00992138	0.00112777	0.020041	0.00108482	FALSE	FALSE	0.000481789	0.026639
YAP_pS127	AMPK_pT172	0.00802012	0.000966555	0.0196847	0.0111734	0.000255823	FALSE	FALSE	8.42499e-06	0.0262627
Src_pY527	NDRG1_pT346	0.00800634	0.00402836	0.0124474	NA	0.00754328	TRUE	FALSE	0	0.0183399
Src_pY527	CHK2_pT68	0.00799592	0.00860337	0.00567014	0.0132405	0.0044697	FALSE	FALSE	0.0066012	0.0266564
mTOR_pS2448	p27_pT198	0.00799195	0.0133383	0.00608985	0.00645569	0.00608402	FALSE	FALSE	0.0111577	0.0321468
p27_pT198	CHK2_pT68	0.00797449	0.00634192	0.00905393	0.00944069	0.00706141	FALSE	FALSE	0.0100107	0.0722491
YB-1_PS102	Rictor_pT1135	0.00796532	0.018173	0	NA	0.00572298	FALSE	FALSE	0	0.0178543
MAPK_pT202_Y204	EGFR_pY1068	0.00795932	0.00873052	0.00465405	0.0051956	0.0132571	TRUE	FALSE	0.0093081	0.0278841
FOXO3a_pS318_S321	YAP_pS127	0.00793603	0.00815397	NA	0.0077181	NA	FALSE	FALSE	0.00704986	NA
c-Raf_pS338	EGFR_pY1068	0.00792745	0.00433384	0.0147261	0.00816734	0.00448248	FALSE	FALSE	0.00866767	0.0267612
PKC-delta	YB-1_PS102	0.00792338	0.0111458	0.00743838	NA	0.00518595	FALSE	FALSE	0	0.0188938
c-JUN_pS73	Rictor_pT1135	0.00791572	0.00791572	NA	NA	NA	NA	NA	0.000275064	0.0154976
ER-alpha_pS118	YAP_pS127	0.00791405	0.0023724	0.00141205	0.00527194	0.0225998	TRUE	FALSE	0.000465048	0.0302823
CHK1_pS345	YB-1_PS102	0.0079092	0.0128859	0.00550154	0.010726	0.00252335	FALSE	FALSE	0	0.0154327
PKC-alpha_pS657	EGFR_pY1173	0.00790716	0.00186346	0.00932021	0.00996089	0.0104841	FALSE	FALSE	0.00366018	0.0202665
AKT_pS473	JNK_pT183_pT185	0.00789347	0.00710897	0.0104818	0.00696289	0.00702019	FALSE	FALSE	0.0133681	0.0208147
HER3_pY1298	Src_pY527	0.00788966	0.00455163	0.00870424	NA	0.0104131	FALSE	FALSE	0.00390254	0.02301
PKC-pan-betaII_pS660	GSK3-alpha-beta_pS9	0.00788574	0.00545569	0.00545569	NA	0.0127458	FALSE	FALSE	0.0109114	0.022426
EGFR_pY1068	CHK1_pS345	0.00786086	0.0190974	0.00452258	0.00695419	0.000869236	FALSE	FALSE	0.000681819	0.0279145
S6_pS235_S236	p27_pT198	0.00785609	0.0116098	0.00456397	0.00892033	0.00633024	FALSE	FALSE	0.00755604	0.0452532
CHK1_pS345	c-Met_pY1235	0.00785045	0.00153705	0.00350756	0.00665976	0.0196974	FALSE	FALSE	0.000265943	0.0292784
NF-kB-p65_pS536	Rictor_pT1135	0.0078354	0.0147593	0.00862045	NA	0.000126409	FALSE	FALSE	0.000252817	0.0210905
HER3_pY1298	c-Raf_pS338	0.00782544	0.00555993	0.0108946	NA	0.00702184	FALSE	FALSE	0.0111199	0.042563
PDK1_pS241	Rb_pS807_S811	0.00781138	0.0104245	0.00347088	0.00773906	0.00961105	FALSE	FALSE	0	0.0328166
Rb_pS807_S811	p90RSK_pT359_S363	0.00780393	0.00519499	0.00960329	0.011217	0.0052004	TRUE	FALSE	0.00600834	0.0369215
GSK3-alpha-beta_pS9	PKC-delta	0.00779385	0.0129707	0.00510004	NA	0.00531086	FALSE	FALSE	0.00981759	0.0246288
PKC-delta	EGFR_pY1173	0.00778928	0.00980593	0.00385148	NA	0.00971044	TRUE	FALSE	0.00570446	0.0192956
AKT_pT308	ER-alpha_pS118	0.0077856	0.00588218	0.00982893	0.00901356	0.00641773	FALSE	FALSE	0.00937695	0.0197733
PRAS40_pT246	NF-kB-p65_pS536	0.00777954	0.00525426	0.0114969	0.0105217	0.00384536	FALSE	FALSE	0.00306016	0.0170481
PKC-alpha_pS657	S6_pS235_S236	0.00777401	0.0102373	0.0109419	0.0041735	0.00574334	TRUE	FALSE	0.00573473	0.0157572
FOXO3a_pS318_S321	AMPK_pT172	0.00776725	0.00449418	NA	0.0110403	NA	TRUE	FALSE	2.8251e-05	NA
PKC-delta	AMPK_pT172	0.00774266	0.00582944	0.0108133	NA	0.00658527	TRUE	FALSE	3.47136e-05	0.0372957
STAT3_pY705	c-Met_pY1235	0.00772972	0.0103273	0.00802237	0.00351061	0.00905864	FALSE	FALSE	0.00696961	0.0376212
PDK1_pS241	AKT_pS473	0.00772242	0.0160837	0.00481951	0.00730795	0.00267852	FALSE	FALSE	0	0.0174276
CHK1_pS345	AKT_pS473	0.00771429	0.012471	0.00622714	0.0051539	0.00700514	FALSE	FALSE	0.008754	0.0203017
p90RSK_pT359_S363	CHK2_pT68	0.00769697	0.0069206	0.006819	0.00998244	0.00706586	TRUE	FALSE	0.0125344	0.0221211
HER3_pY1298	YAP_pS127	0.00769439	0.0194311	0.0015526	NA	0.00209948	TRUE	FALSE	0.000675153	0.0237595
YB-1_PS102	CHK2_pT68	0.00769008	0.00375638	0.00350174	0.00637813	0.0171241	FALSE	FALSE	0	0.0233024
YAP_pS127	Src_pY527	0.00769008	0.0113494	0.00427361	0.0118206	0.00331673	FALSE	FALSE	0.00223014	0.0306508
ER-alpha_pS118	JNK_pT183_pT185	0.0076806	0.00500644	0.00788678	0.011883	0.00594616	FALSE	FALSE	0.00820359	0.030051
4EBP1_pS65	c-Met_pY1235	0.00766581	0.00076484	0.0253442	0.00248673	0.00206748	TRUE	FALSE	0.000191682	0.0284346
PKC-pan-betaII_pS660	NF-kB-p65_pS536	0.00766569	0.00303647	0.00509134	NA	0.0148693	FALSE	FALSE	0.00607293	0.0293232
Src_pY416	AKT_pT308	0.00765185	0.00872141	0.00507345	0.00584832	0.0109642	FALSE	FALSE	0.00966055	0.0202341
PRAS40_pT246	PKC-pan-betaII_pS660	0.00763897	0.00813731	0.0104009	NA	0.00437871	FALSE	FALSE	0.00672909	0.0156302
4EBP1_pT37_pT46	JNK_pT183_pT185	0.00763665	0.00630802	0.0119084	NA	0.00469351	TRUE	FALSE	0.00783994	0.0357424
CHK2_pT68	p27_pT198	0.00762045	0.00705296	0.00812904	0.00665054	0.00864924	FALSE	FALSE	0.0100107	0.0509639
p38_pT180_Y182	EGFR_pY1173	0.00761481	0.00593479	0.00126574	0.00670169	0.016557	FALSE	FALSE	0.00253148	0.0185146
PEA15_pS116	JNK_pT183_pT185	0.00760616	0.000406164	0.0221626	NA	0.000249762	FALSE	FALSE	0	0.0256676
FOXO3a_pS318_S321	JNK_pT183_pT185	0.00760531	0.00526158	NA	0.00994904	NA	TRUE	FALSE	0.0100534	NA
CHK2_pT68	AKT_pS473	0.00760298	0.00916674	0.00724517	0.0066444	0.00735563	FALSE	FALSE	0.0106845	0.0197446
S6_pS235_S236	NDRG1_pT346	0.0075906	0.0106677	0.000707806	NA	0.0113963	TRUE	FALSE	0	0.016795
NF-kB-p65_pS536	Src_pY416	0.00758998	0.00313583	0.0106724	0.00429661	0.0122551	FALSE	FALSE	0.00627167	0.022112
PKC-alpha_pS657	NF-kB-p65_pS536	0.00758228	0.0110279	0.00447081	0.0103332	0.0044972	FALSE	FALSE	0.00563148	0.0245922
MAPK_pT202_Y204	HER3_pY1298	0.00757175	0.00171769	0.0130715	NA	0.00792601	TRUE	TRUE	0.00343539	0.0176636
EGFR_pY1068	p90RSK_pT359_S363	0.0075707	0.0170371	0.00612506	0.00591861	0.00120202	FALSE	FALSE	0.00203913	0.0169338
CHK1_pS345	AKT_pT308	0.00756801	0.00978039	0.0066746	0.00499762	0.0088194	TRUE	FALSE	0.008754	0.0179905
YAP_pS127	c-Met_pY1235	0.00756131	0.0101843	0.000508957	0.0140421	0.00550983	FALSE	FALSE	7.33278e-05	0.0343426
EGFR_pY1173	p90RSK_pT359_S363	0.00753653	0.00305051	0.0157331	0.00823547	0.00312706	TRUE	FALSE	0.00203913	0.015445
EGFR_pY1068	p27_pT157	0.00752945	0.000936821	0.0104847	0.0172387	0.00145763	FALSE	FALSE	0.000782903	0.0206537
Src_pY416	CHK1_pS345	0.00752023	0.00992415	0.00309861	0.00855982	0.00849835	TRUE	FALSE	0.00517174	0.0214203
PEA15_pS116	STAT3_pY705	0.00751286	0.00686431	0.0155771	NA	9.71799e-05	FALSE	FALSE	0	0.0301825
AKT_pS473	p38_pT180_Y182	0.00749513	0.00552424	0.0102216	0.00811002	0.00612469	FALSE	FALSE	0.0107399	0.0181396
Rb_pS807_S811	EGFR_pY1068	0.00749142	0.00290976	0.0124941	0.00992509	0.00463668	FALSE	FALSE	0.00128646	0.020329
JNK_pT183_pT185	p27_pT157	0.00748225	0.0110229	0.00660794	0.00714379	0.0051544	FALSE	FALSE	0.00792592	0.0322349
AKT_pT308	CHK2_pT68	0.00748207	0.00898108	0.00662509	0.00784309	0.00647903	FALSE	FALSE	0.0106845	0.0184427
ACC_pS79	p27_pT198	0.00747636	0.00342947	0.0036428	0.00862608	0.0142071	FALSE	FALSE	0.00217795	0.032078
S6_pS240_S244	PDK1_pS241	0.00745694	0.00755921	0.00718307	0.0108097	0.0042758	FALSE	FALSE	0	0.0211984
YB-1_PS102	4EBP1_pS65	0.00745536	0.00468718	0.018372	0.00643113	0.000331105	FALSE	FALSE	0	0.0228113
AMPK_pT172	GSK3-alpha-beta_pS21_S9	0.0074499	2.90642e-05	0.00376535	0.00852258	0.0174826	TRUE	FALSE	5.81285e-05	0.0136992
4EBP1_pS65	Src_pY416	0.00743972	0.0200286	0.00372452	0.0048312	0.00117453	TRUE	FALSE	0.00234906	0.0178403
PKC-delta	PRAS40_pT246	0.00743845	0.00815458	0.0071227	NA	0.00703806	FALSE	FALSE	0.0100311	0.0355402
CHK2_pT68	Rictor_pT1135	0.00742219	0.00869881	0.00434155	NA	0.0092262	FALSE	FALSE	0.0024463	0.0143313
p90RSK_pT359_S363	4EBP1_pT37_pT46	0.00741016	0.00698178	0.00559256	NA	0.00965613	FALSE	FALSE	0.00838597	0.0196608
AMPK_pT172	Src_pY416	0.00740901	0.00651131	0.0040215	0.00228554	0.0168177	FALSE	FALSE	2.67434e-05	0.0277002
AKT_pT308	PKC-alpha_pS657	0.00740174	0.00703224	0.00685687	0.00863136	0.00708649	TRUE	FALSE	0.0135299	0.0200857
Src_pY416	p90RSK_pT359_S363	0.00740086	0.00352365	0.00357478	0.0179403	0.00456476	TRUE	FALSE	0.00514701	0.0158717
ER-alpha_pS118	p70S6K_pT389	0.00740015	0.00577983	0.00479688	0.0131816	0.0058423	TRUE	FALSE	0.00903736	0.0162776
p38_pT180_Y182	AKT_pS473	0.00739963	0.0093484	0.00704171	0.0065501	0.0066583	TRUE	FALSE	0.0107399	0.0214195
Src_pY416	NF-kB-p65_pS536	0.00739343	0.00313583	0.00595005	0.00654128	0.0139465	TRUE	FALSE	0.00627167	0.0462374
STAT3_pY705	S6_pS240_S244	0.00738985	0.00578589	0.00698771	0.00862244	0.00816336	FALSE	FALSE	0.00487151	0.0230277
PKC-pan-betaII_pS660	PEA15_pS116	0.00736778	0.0179003	0.000261186	NA	0.00394183	FALSE	FALSE	0	0.0289445
AKT_pS473	TAZ_pS89	0.00736608	0.00265356	0.00476052	0.00750409	0.0145462	FALSE	FALSE	0.00530177	NA
NDRG1_pT346	p27_pT157	0.00736498	0.00166377	0.00740738	NA	0.0130238	TRUE	FALSE	0	0.0224603
EGFR_pY1173	c-Raf_pS338	0.007363	0.00462459	0.00535324	0.0150125	0.00446168	TRUE	FALSE	0.00866767	0.021461
Src_pY416	NDRG1_pT346	0.00736095	0.00777186	0.0135507	NA	0.000760243	TRUE	FALSE	0	0.023403
EGFR_pY992	S6_pS240_S244	0.00734038	0.00386447	NA	0.0108163	NA	FALSE	FALSE	0.000809294	0.0160448
4EBP1_pS65	JNK_pT183_pT185	0.00733757	0.0116914	0.00510633	0.00684056	0.00571198	FALSE	FALSE	0.00783994	0.0337412
mTOR_pS2448	PKC-pan-betaII_pS660	0.007331	0.00845532	0.00606346	NA	0.00747421	FALSE	FALSE	0.011924	0.0577615
YB-1_PS102	MEK1_pS217_S221	0.00732932	0.0109665	0.000349454	0.0116529	0.00634843	FALSE	FALSE	0	0.0320692
c-JUN_pS73	Src_pY527	0.00732906	0.00236511	NA	0.012293	NA	FALSE	FALSE	0.00452546	0.0300443
AMPK_pT172	CHK1_pS345	0.00732848	0.0087314	0.0119625	0.00309214	0.00552794	TRUE	FALSE	0.0011441	0.051507
4EBP1_pT37_pT46	NF-kB-p65_pS536	0.00732048	0.00108173	0.0193386	NA	0.00154108	FALSE	FALSE	0.00216346	0.0196194
PDK1_pS241	NDRG1_pT346	0.00730748	0.00454067	0.00144501	NA	0.0159368	TRUE	FALSE	0	0.0307326
HER3_pY1298	Rictor_pT1135	0.0073057	0.0105189	0.00395059	NA	0.00744761	FALSE	FALSE	0.00274606	0.0195394
AKT_pT308	JNK_pT183_pT185	0.00729219	0.00696883	0.00740875	0.00730139	0.0074898	FALSE	FALSE	0.0133681	0.0229319
NF-kB-p65_pS536	CHK2_pT68	0.00727109	0.0102254	0.0124561	0.00347752	0.00292531	FALSE	FALSE	0.00169745	0.0381246
PKC-alpha_pS657	GSK3-alpha-beta_pS21_S9	0.00726697	0.00567362	0.0142927	0.00490451	0.00419703	TRUE	FALSE	0.00745001	0.015393
EGFR_pY992	ACC_pS79	0.00726035	0.00343298	NA	0.0110877	NA	FALSE	FALSE	0.000156783	0.0226671
S6_pS235_S236	TAZ_pS89	0.00725288	0.00181198	0.00544687	0.0140514	0.00770128	FALSE	FALSE	0.00141913	NA
TAZ_pS89	HER2_pY1248	0.00724123	0.00485785	0.00852548	0.0146087	0.000972923	FALSE	FALSE	5.80884e-05	NA
FOXO3a_pS318_S321	CHK2_pT68	0.00722413	0.00812314	NA	0.00632511	NA	FALSE	FALSE	0.0106808	NA
MEK1_pS217_S221	FOXO3a_pS318_S321	0.00722379	0.00541968	NA	0.00902791	NA	FALSE	FALSE	0.00837732	NA
Src_pY416	S6_pS240_S244	0.00722289	0.0161023	0.00436529	0.00488405	0.00353989	TRUE	FALSE	0.00509963	0.0149749
c-JUN_pS73	S6_pS235_S236	0.00722222	0.00863061	NA	0.00581384	NA	FALSE	FALSE	0.00700837	0.0179688
STAT3_pY705	TAZ_pS89	0.00722078	0.0155123	0.0102125	0.00219774	0.000960604	TRUE	FALSE	0.00107524	NA
PRAS40_pT246	PKC-alpha_pS657	0.00718994	0.00568114	0.0101714	0.0093097	0.00359752	FALSE	FALSE	0.00608013	0.0216485
NDRG1_pT346	Src_pY416	0.00718972	0.0019459	0.0100815	NA	0.00954181	FALSE	FALSE	0	0.0227181
S6_pS235_S236	HER2_pY1248	0.00718929	0.0134993	0.000913704	0.00776212	0.00658202	TRUE	FALSE	0.00132993	0.013721
EGFR_pY992	YB-1_PS102	0.00717838	0.0111308	NA	0.00322592	NA	FALSE	FALSE	0	0.0199528
HER3_pY1298	p38_pT180_Y182	0.00715816	0.00400351	0.0106709	NA	0.00680005	FALSE	FALSE	0.00304564	0.0235454
PKC-delta	HER3_pY1298	0.00714557	0.00871326	0.00646418	NA	0.00625925	TRUE	FALSE	0.0046657	0.0262258
PKC-pan-betaII_pS660	GSK3-alpha-beta_pS21_S9	0.0071439	0.00545569	0.00748223	NA	0.00849377	FALSE	FALSE	0.0109114	0.0239375
PKC-alpha_pS657	p27_pT157	0.00712525	0.00505761	0.00656768	0.00726948	0.00960623	FALSE	FALSE	0.00888941	0.0346294
Rictor_pT1135	p27_pT198	0.00712401	0.00797905	0.00410825	NA	0.00928474	FALSE	FALSE	0.00255916	0.0549223
EGFR_pY992	AKT_pT308	0.00711906	0.00350231	NA	0.0107358	NA	FALSE	FALSE	0.00218106	0.0124043
FOXO3a_pS318_S321	p38_pT180_Y182	0.00711515	0.00481415	NA	0.00941614	NA	FALSE	FALSE	0.0085533	NA
TAZ_pS89	EGFR_pY1173	0.00710609	0.00105299	0.00558155	0.00525706	0.0165328	FALSE	FALSE	0.000131242	NA
ER-alpha_pS118	EGFR_pY1068	0.00710437	0.0105865	0.00368331	0.0124007	0.00174694	FALSE	FALSE	0.00096333	0.0153299
EGFR_pY1173	PKC-alpha_pS657	0.00710022	0.00452835	0.0101314	0.0115508	0.00219031	FALSE	FALSE	0.00366018	0.0234941
CHK1_pS345	4EBP1_pT37_pT46	0.00709053	0.0039336	0.0100843	NA	0.00725367	FALSE	FALSE	0.00583166	0.04324
p27_pT198	PKC-pan-betaII_pS660	0.00707914	0.00435308	0.0141077	NA	0.00277667	FALSE	FALSE	0.00512154	0.0220191
p90RSK_pT359_S363	Src_pY416	0.00707616	0.00708023	0.00385109	0.00793612	0.00943719	TRUE	FALSE	0.00514701	0.0142558
Rictor_pT1135	p38_pT180_Y182	0.00705534	0.0146699	0.00544075	NA	0.00105538	FALSE	FALSE	0.0015446	0.0156078
NF-kB-p65_pS536	PKC-alpha_pS657	0.00702749	0.0131707	0.00473186	0.00594777	0.00425964	FALSE	FALSE	0.00563148	0.0309454
EGFR_pY992	FOXO3a_pS318_S321	0.00702049	0.00097287	NA	0.0130681	NA	FALSE	FALSE	0.000575823	NA
Src_pY416	PKC-alpha_pS657	0.0070178	0.00987904	0.00467112	0.00566807	0.00785295	FALSE	FALSE	0.00756098	0.0264633
ER-alpha_pS118	AKT_pT308	0.00699652	0.00552594	0.00483502	0.00730808	0.0103171	FALSE	FALSE	0.00937695	0.0204814
CHK2_pT68	mTOR_pS2448	0.00699129	0.00494491	0.00759022	0.00911668	0.00631335	FALSE	FALSE	0.00834874	0.0211151
PKC-alpha_pS657	YAP_pS127	0.00698722	0.00523001	0.00968903	0.00956137	0.00346847	FALSE	FALSE	0.00101668	0.022642
Src_pY527	p27_pT157	0.00698395	0.00332127	0.0166695	0.00352079	0.00442427	FALSE	FALSE	0.00663496	0.0381304
AMPK_pT172	NF-kB-p65_pS536	0.00697335	0.00239862	0.0017486	0.00523606	0.0185101	FALSE	FALSE	1.35772e-06	0.0289043
c-JUN_pS73	p70S6K_pT389	0.0069726	0.00758372	NA	0.00636149	NA	FALSE	FALSE	0.0126818	0.0271934
YB-1_PS102	c-Raf_pS338	0.00697155	0.0125065	0.00116511	0	0.0142146	FALSE	FALSE	0	0.0246862
ER-alpha_pS118	EGFR_pY992	0.00696795	0.0128393	NA	0.00109655	NA	FALSE	FALSE	0.00096333	0.0178186
4EBP1_pS65	CHK2_pT68	0.00696087	0.00588712	0.00596932	0.00732895	0.00865809	FALSE	FALSE	0.0062955	0.0317784
NF-kB-p65_pS536	GSK3-alpha-beta_pS21_S9	0.00693974	0.00120524	0.0168132	0.00120524	0.00853527	FALSE	FALSE	0.00241048	0.0151075
HER2_pY1248	mTOR_pS2448	0.00693572	0.0156988	0.00770957	0.00152174	0.00281273	TRUE	FALSE	0.00281034	0.0123751
Src_pY527	YB-1_PS102	0.00693458	0.00294875	0.00363249	0.0180233	0.00313375	FALSE	FALSE	0	0.0175311
CHK2_pT68	AKT_pT308	0.00692436	0.00811311	0.00619216	0.00718556	0.00620662	FALSE	FALSE	0.0106845	0.0170963
S6_pS240_S244	p27_pT198	0.00690923	0.00850199	0.00722105	0.00578032	0.00613356	FALSE	FALSE	0.00755604	0.0345466
p27_pT198	JNK_pT183_pT185	0.00690689	0.00541953	0.00800887	0.00597199	0.00822719	FALSE	FALSE	0.00792592	0.0332928
PRAS40_pT246	ER-alpha_pS118	0.00690657	0.00437794	0.00313997	0.00963756	0.0104708	FALSE	FALSE	0.00262943	0.0288351
S6_pS240_S244	EGFR_pY1068	0.00689207	0.00561418	0.000404647	0.0098473	0.0117022	FALSE	FALSE	0.000809294	0.0150844
TAZ_pS89	EGFR_pY1068	0.00688648	6.56208e-05	0.00366738	0.0208984	0.00291455	FALSE	FALSE	0.000131242	NA
CHK2_pT68	PKC-alpha_pS657	0.00687803	0.00398793	0.0101569	0.00879862	0.00456873	FALSE	FALSE	0.00716156	0.0324956
CHK2_pT68	PKC-pan-betaII_pS660	0.00687527	0.00407198	0.00558298	NA	0.0109708	FALSE	FALSE	0.00606145	0.0205848
PKC-delta	c-JUN_pS73	0.006868	0.006868	NA	NA	NA	NA	NA	0.00993907	0.0215469
Src_pY416	YAP_pS127	0.00686135	0.0106728	0.00189088	0.00856531	0.0063164	TRUE	FALSE	0.00223014	0.0225205
MEK1_pS217_S221	p27_pT157	0.00684815	0.00393589	0.00629505	0.00859652	0.00856513	FALSE	FALSE	0.00781532	0.0222385
p90RSK_pT359_S363	4EBP1_pS65	0.0068339	0.00835547	0.00655807	0.00749685	0.0049252	TRUE	FALSE	0.00838597	0.0168853
AKT_pS473	CHK2_pT68	0.00682119	0.00744067	0.0069472	0.00602392	0.00687295	FALSE	FALSE	0.0106845	0.0195091
AKT_pT308	STAT3_pY705	0.00681987	0.00359547	0.0120498	0.00707842	0.00455583	FALSE	FALSE	0.00596503	0.0178447
GSK3-alpha-beta_pS21_S9	NDRG1_pT346	0.00681931	0.00140102	0.0025642	NA	0.0164927	TRUE	FALSE	0	0.0546612
mTOR_pS2448	HER2_pY1248	0.00681465	0.0017524	0.00368032	0.0202223	0.00160352	FALSE	FALSE	0.00281034	0.0160291
JNK_pT183_pT185	p27_pT198	0.00680724	0.00952989	0.00700372	0.00546346	0.00523191	TRUE	FALSE	0.00792592	0.0307568
PDK1_pS241	p38_pT180_Y182	0.00680544	0.0179762	0.00436519	0.00102026	0.00386005	FALSE	FALSE	0	0.0237001
mTOR_pS2448	YAP_pS127	0.00680232	0.00871319	0.00245229	0.000583251	0.0154605	FALSE	FALSE	0.00107044	0.0223542
p90RSK_pT359_S363	EGFR_pY1173	0.00679748	0.00439662	0.00932996	0.00840841	0.00505493	TRUE	FALSE	0.00203913	0.0179691
CHK1_pS345	NF-kB-p65_pS536	0.00679384	0.0013633	0.00031651	0.0115074	0.0139882	FALSE	FALSE	0.000624553	0.0241366
S6_pS235_S236	p27_pT157	0.00678466	0.0111612	0.00597793	0.0048466	0.00515294	FALSE	FALSE	0.00755604	0.0217513
GSK3-alpha-beta_pS21_S9	PEA15_pS116	0.00678126	0	0.0159409	NA	0.00440289	FALSE	FALSE	0	0.0171604
EGFR_pY1173	S6_pS235_S236	0.00676444	0.0154832	0.00647181	0.0031468	0.00195598	TRUE	FALSE	0.000809294	0.0115563
MEK1_pS217_S221	4EBP1_pT37_pT46	0.00676183	0.00436282	0.00411652	NA	0.0118062	TRUE	FALSE	0.00812462	0.0202183
TAZ_pS89	AKT_pS473	0.00675694	0.00426537	0.00673306	0.00303174	0.0129976	FALSE	FALSE	0.00530177	NA
p90RSK_pT359_S363	c-Met_pY1235	0.00675356	0.00415612	0.00522503	0.00693784	0.0106952	TRUE	FALSE	0.00341627	0.0282815
Rb_pS807_S811	ER-alpha_pS118	0.00674756	0.0119263	0.00569027	0.00388347	0.00549026	FALSE	FALSE	0.00233874	0.0432689
Rictor_pT1135	JNK_pT183_pT185	0.00673073	0.00158064	0.0137565	NA	0.00485499	TRUE	FALSE	0.0014704	0.0169284
AKT_pT308	YB-1_PS102	0.00672375	0.00302404	0.0209372	0.00112412	0.00180969	TRUE	FALSE	0	0.00866934
JNK_pT183_pT185	ER-alpha_pS118	0.00668242	0.00478274	0.00411872	0.0120695	0.00575869	FALSE	FALSE	0.00820359	0.0431271
c-JUN_pS73	EGFR_pY1068	0.00667475	0.00830166	NA	0.00504785	NA	FALSE	FALSE	0.00106343	0.0186245
c-Met_pY1235	p38_pT180_Y182	0.0066712	0.00678286	0.00447186	0.00463156	0.0107985	FALSE	TRUE	0.00120356	0.0285353
YAP_pS127	STAT3_pY705	0.00666481	0.00461678	0.00538791	0.0139526	0.00270191	FALSE	FALSE	0.00114175	0.0346085
EGFR_pY1173	ER-alpha_pS118	0.00665575	0.0012906	0.0075257	0.0079106	0.00989612	FALSE	FALSE	0.00096333	0.0175941
HER2_pY1248	TAZ_pS89	0.00663463	2.90442e-05	0.000180535	0.0240921	0.00223679	TRUE	FALSE	5.80884e-05	NA
EGFR_pY992	c-Met_pY1235	0.006631	0.00999867	NA	0.00326332	NA	FALSE	FALSE	0.00397256	0.0261249
YAP_pS127	HER3_pY1298	0.00662602	0.00903288	0.00635112	NA	0.00449407	FALSE	FALSE	0.000675153	0.0258485
GSK3-alpha-beta_pS21_S9	EGFR_pY992	0.00661918	0.0066739	NA	0.00656446	NA	TRUE	FALSE	0.00212892	0.0110519
JNK_pT183_pT185	4EBP1_pT37_pT46	0.0066005	0.00697232	0.00851156	NA	0.00431763	FALSE	FALSE	0.00783994	0.033897
p27_pT198	p27_pT157	0.00659794	0.0088529	0.0047296	0.00258929	0.01022	FALSE	FALSE	0	0.0429505
YAP_pS127	p27_pT198	0.00659007	0.00332236	0.00445837	0.00471415	0.0138654	FALSE	FALSE	0.00386612	0.0247174
PKC-pan-betaII_pS660	c-JUN_pS73	0.00657923	0.00657923	NA	NA	NA	NA	NA	0.011597	0.0427935
c-Raf_pS338	NF-kB-p65_pS536	0.00657915	0.00230268	0.0194086	0.00230268	0.00230268	FALSE	FALSE	0.00460536	0.0201835
p27_pT157	c-JUN_pS73	0.00656896	0.00709413	NA	0.00604378	NA	FALSE	FALSE	0.00408918	0.0274455
GSK3-alpha-beta_pS21_S9	PKC-delta	0.00656485	0.00568511	0.00719493	NA	0.00681449	FALSE	FALSE	0.00981759	0.0274403
STAT3_pY705	YAP_pS127	0.00655293	0.00396695	0.00452622	0.0125119	0.00520669	FALSE	FALSE	0.00114175	0.0358347
EGFR_pY1068	PKC-delta	0.00654945	0.0110069	0.00476841	NA	0.00387305	FALSE	FALSE	0.00570446	0.019365
PRAS40_pT246	PDK1_pS241	0.00654668	0.0114138	0.000277245	0.00559486	0.00890085	FALSE	FALSE	0	0.0373396
c-JUN_pS73	HER3_pY1298	0.00654545	0.00654545	NA	NA	NA	NA	NA	0.00124803	0.0237314
EGFR_pY992	PDK1_pS241	0.00653975	0.00107646	NA	0.0120031	NA	FALSE	FALSE	0	0.0240032
YAP_pS127	NDRG1_pT346	0.00653974	0.00157769	0.00228863	NA	0.0157529	TRUE	FALSE	0	0.0491117
JNK_pT183_pT185	NF-kB-p65_pS536	0.00653348	0.00673047	0.00589488	0.00711047	0.00639808	FALSE	FALSE	0.00458117	0.029441
TAZ_pS89	GSK3-alpha-beta_pS9	0.00652885	0.00262944	0.00295138	0.00778446	0.0127501	FALSE	FALSE	0.00506272	NA
ER-alpha_pS118	PRAS40_pT246	0.00652545	0.00747891	0.00235948	0.00675062	0.0095128	TRUE	FALSE	0.00262943	0.0223487
p90RSK_pT359_S363	EGFR_pY1068	0.00649929	0.00503868	0.0129486	0.00640551	0.00160439	FALSE	FALSE	0.00203913	0.0170774
c-JUN_pS73	FOXO3a_pS318_S321	0.00648635	0.00607062	NA	0.00690207	NA	FALSE	FALSE	0.0091011	NA
CHK1_pS345	c-JUN_pS73	0.00647921	0.00951219	NA	0.00344623	NA	FALSE	FALSE	0.00450594	0.0226934
TAZ_pS89	mTOR_pS2448	0.00647896	0.00594104	0.00778773	0.00899609	0.00319098	TRUE	FALSE	0.00100795	NA
EGFR_pY1173	AKT_pS473	0.00647322	0.00726571	0.00986879	0.00505989	0.00369847	FALSE	FALSE	0.00218106	0.00973464
4EBP1_pS65	PDK1_pS241	0.00645932	0.0121521	0.00420299	0.00209061	0.00739158	FALSE	FALSE	0	0.0368832
HER2_pY1248	4EBP1_pT37_pT46	0.0064385	0.000195929	0.000589449	NA	0.0185301	FALSE	FALSE	0.000391857	0.0161471
AMPK_pT172	NDRG1_pT346	0.00643409	0.00132319	0.0120831	NA	0.00589597	TRUE	FALSE	0	0.029568
PRAS40_pT246	PEA15_pS116	0.00641659	0	0.0116845	NA	0.00756526	FALSE	FALSE	0	0.0217225
EGFR_pY992	YAP_pS127	0.00641567	0.00261558	NA	0.0102158	NA	FALSE	FALSE	0.00277566	0.0268151
4EBP1_pT37_pT46	c-Met_pY1235	0.00638629	0.00420288	0.013955	NA	0.00100095	FALSE	FALSE	0.000191682	0.0245086
Src_pY527	p90RSK_pT359_S363	0.0063852	0.00373395	0.00370635	0.0137499	0.00435059	TRUE	TRUE	0.00514701	0.0187626
YB-1_PS102	ER-alpha_pS118	0.00637495	0.0109136	0.0123847	2.09537e-05	0.00218056	FALSE	FALSE	0	0.0204213
4EBP1_pS65	ER-alpha_pS118	0.00636887	0.00629621	0.0140665	0.00170065	0.00341214	FALSE	FALSE	0.0034013	0.0408444
TAZ_pS89	p90RSK_pT359_S363	0.00636668	0.00623949	0.0046874	0.00631707	0.00822277	TRUE	TRUE	0.00545871	NA
mTOR_pS2448	c-Met_pY1235	0.00635917	0.00118413	0.00881975	0.00301118	0.0124216	TRUE	FALSE	0.00178375	0.026161
S6_pS240_S244	Src_pY416	0.00635911	0.00254982	0.00535234	0.00675271	0.0107816	TRUE	FALSE	0.00509963	0.0164433
PKC-pan-betaII_pS660	c-Met_pY1235	0.00635169	0.015532	0.00180065	NA	0.00172241	TRUE	FALSE	0.00294104	0.0241744
NF-kB-p65_pS536	p27_pT198	0.00633808	0.00785047	0.00705884	0.00523323	0.00520978	TRUE	FALSE	0.00401428	0.0436461
p27_pT157	AMPK_pT172	0.00632581	0.00726231	0.0005801	0.0152207	0.00224007	FALSE	FALSE	3.25147e-05	0.0362304
EGFR_pY1068	GSK3-alpha-beta_pS9	0.0063252	0.00106446	0.0165409	0.00421963	0.00347579	FALSE	FALSE	0.00212892	0.0117811
EGFR_pY992	MEK1_pS217_S221	0.00631731	0.00371078	NA	0.00892385	NA	FALSE	FALSE	0.0043072	0.0322075
NDRG1_pT346	TAZ_pS89	0.00630791	0.00517721	0.00645092	NA	0.00729561	FALSE	FALSE	0	NA
CHK1_pS345	Rictor_pT1135	0.0062992	0.00732662	0.00907183	NA	0.00249914	FALSE	FALSE	0.00223176	0.0147053
CHK2_pT68	PDK1_pS241	0.00629767	0.0164162	0.000155507	0.00736572	0.00125328	FALSE	FALSE	0	0.0326883
HER3_pY1298	CHK2_pT68	0.00629658	0.00976166	0.00638696	NA	0.00274112	TRUE	FALSE	0.00174091	0.019345
Src_pY527	AKT_pS473	0.00628691	0.00594031	0.00715352	0.00559357	0.00646024	FALSE	FALSE	0.00966055	0.0196431
MAPK_pT202_Y204	NDRG1_pT346	0.00623996	0.0054367	0.0132832	NA	0	TRUE	FALSE	0	0.0163635
p38_pT180_Y182	AMPK_pT172	0.00623714	0.00996191	0.00315941	0.00686987	0.00495737	TRUE	FALSE	0.000496396	0.0301375
EGFR_pY992	c-Raf_pS338	0.00623557	0.00756263	NA	0.00490852	NA	FALSE	FALSE	0.00866767	0.0370614
YAP_pS127	4EBP1_pT37_pT46	0.00623312	0.00225348	0.00447684	NA	0.011969	FALSE	FALSE	0.000781453	0.0619989
4EBP1_pS65	EGFR_pY992	0.00621076	0.00543448	NA	0.00698704	NA	FALSE	FALSE	0.00137386	0.020952
HER3_pY1298	p90RSK_pT359_S363	0.00618972	0.0079552	0.00623513	NA	0.00437881	FALSE	FALSE	0.00339546	0.0162859
AMPK_pT172	EGFR_pY1173	0.00618843	0.00843094	0.00352727	0.0061063	0.0066892	FALSE	FALSE	2.98807e-06	0.024519
PKC-delta	ACC_pS79	0.00618815	0.00824271	0.00939543	NA	0.000926326	FALSE	FALSE	0.00185265	0.0458824
STAT3_pY705	NDRG1_pT346	0.0061643	0.00681555	0.000387034	NA	0.0112903	FALSE	FALSE	0	0.0191759
S6_pS235_S236	ER-alpha_pS118	0.00615972	0.00120703	0.00310946	0.0171936	0.00312878	FALSE	FALSE	0.00213852	0.0267143
ACC_pS79	GSK3-alpha-beta_pS21_S9	0.00613781	0.00828812	0.00464555	0.00199713	0.00962043	FALSE	FALSE	0.00355347	0.0152288
c-Met_pY1235	EGFR_pY1173	0.00613662	0.00198628	0.0030306	0.0126167	0.00691287	FALSE	FALSE	0.00397256	0.0249578
YB-1_PS102	EGFR_pY1173	0.00613529	0.000342142	0.00410063	0.00983614	0.0102623	FALSE	FALSE	0	0.0160368
4EBP1_pS65	PKC-pan-betaII_pS660	0.00611461	0.00649818	0.00444067	NA	0.00740497	FALSE	FALSE	0.0023118	0.0134295
EGFR_pY1068	p70S6K_pT389	0.00609415	0.0125121	0.00217004	0.00290678	0.00678773	FALSE	FALSE	0.00342744	0.00929988
NF-kB-p65_pS536	GSK3-alpha-beta_pS9	0.00608663	0.00163676	0.0202993	0.00120524	0.00120524	TRUE	FALSE	0.00241048	0.0145472
HER3_pY1298	ACC_pS79	0.00606859	0.00725467	0.00510211	NA	0.00584899	FALSE	FALSE	0.000211411	0.01975
HER2_pY1248	GSK3-alpha-beta_pS9	0.00606746	0.00105993	0.00152938	0.0199642	0.00171629	FALSE	FALSE	0.00211985	0.00994043
PDK1_pS241	EGFR_pY992	0.00605872	0.00176063	NA	0.0103568	NA	FALSE	FALSE	0	0.0181405
4EBP1_pT37_pT46	c-JUN_pS73	0.00604687	0.00604687	NA	NA	NA	NA	NA	0.00192263	0.0129904
AMPK_pT172	Rictor_pT1135	0.00602101	0.00825187	0.0029473	NA	0.00686387	TRUE	FALSE	3.70884e-05	0.013803
PDK1_pS241	p27_pT157	0.00601396	0.00767433	0.0108524	0.00202594	0.00350322	TRUE	FALSE	0	0.0311082
AMPK_pT172	PKC-delta	0.00599418	0.00573308	0.0116439	NA	0.000605535	FALSE	FALSE	3.47136e-05	0.0273852
Src_pY416	TAZ_pS89	0.00599239	0.00198511	0.00100142	0.0049024	0.0160806	TRUE	FALSE	0.00152567	NA
PKC-pan-betaII_pS660	p27_pT157	0.00598632	0.00266326	0.010258	NA	0.00503767	FALSE	FALSE	0.00512154	0.0256373
NF-kB-p65_pS536	NDRG1_pT346	0.00596831	0.0129491	0.00495583	NA	0	FALSE	FALSE	0	0.0182074
4EBP1_pS65	STAT3_pY705	0.00596758	0.00520297	0.00878186	0.00406034	0.00582517	FALSE	FALSE	0.00516582	0.0464293
4EBP1_pT37_pT46	S6_pS235_S236	0.00596434	0.00440872	0.00440872	NA	0.00907557	FALSE	FALSE	0.00881745	0.0158713
Src_pY416	GSK3-alpha-beta_pS21_S9	0.00596093	0.00501666	0.00689729	0.00680063	0.00512914	TRUE	FALSE	0.00990738	0.0143771
JNK_pT183_pT185	Rictor_pT1135	0.00594508	0.00173643	0.0118886	NA	0.00421017	TRUE	FALSE	0.0014704	0.0133631
PKC-pan-betaII_pS660	HER3_pY1298	0.0059407	0.00126569	0.00717283	NA	0.00938358	FALSE	FALSE	0.00253138	0.021816
ER-alpha_pS118	YB-1_PS102	0.00592982	0.00765209	0.0125608	0.00261928	0.000887098	FALSE	FALSE	0	0.0214744
c-JUN_pS73	AKT_pS473	0.00590723	0.00551872	NA	0.00629574	NA	FALSE	FALSE	0.00278891	0.019201
Src_pY416	GSK3-alpha-beta_pS9	0.00590384	0.00495369	0.00501705	0.00559799	0.00804662	TRUE	FALSE	0.00990738	0.0175854
NDRG1_pT346	Rb_pS807_S811	0.00588875	0.00233002	0.00991833	NA	0.0054179	FALSE	FALSE	0	0.021234
p38_pT180_Y182	EGFR_pY992	0.00588833	0.00340595	NA	0.00837071	NA	FALSE	FALSE	0.00253148	0.0381962
c-JUN_pS73	p27_pT157	0.00588503	0.00592246	NA	0.00584759	NA	FALSE	FALSE	0.00408918	0.0339821
AKT_pT308	CHK1_pS345	0.00588404	0.00584933	0.00727125	0.00445527	0.0059603	FALSE	FALSE	0.008754	0.0226061
ER-alpha_pS118	4EBP1_pS65	0.00587804	0.00736908	0.00437512	0.00280087	0.0089671	FALSE	FALSE	0.0034013	0.039438
FOXO3a_pS318_S321	S6_pS235_S236	0.00587661	0.0071604	NA	0.00459281	NA	FALSE	FALSE	0.00731962	NA
Rb_pS807_S811	YAP_pS127	0.0058562	0.00571709	0.00465976	0.00687788	0.00617009	FALSE	FALSE	0.00146419	0.0296124
Src_pY416	ACC_pS79	0.00584646	0.004173	0.00825149	0.00387737	0.00708399	FALSE	FALSE	0.00135937	0.0210145
HER3_pY1298	AMPK_pT172	0.00581413	1.85479e-06	0.00469919	NA	0.0127413	FALSE	FALSE	3.70958e-06	0.0364099
YAP_pS127	ER-alpha_pS118	0.0058004	0.00137212	0.00997502	0.00730071	0.00455377	FALSE	FALSE	0.000465048	0.0379355
PKC-alpha_pS657	CHK1_pS345	0.00578443	0.00397581	0.00452857	0.00725071	0.00738265	FALSE	FALSE	0.00516159	0.0398481
EGFR_pY1173	4EBP1_pS65	0.00577883	0.00937474	0.0077191	0.00486174	0.00115973	TRUE	FALSE	0.00137386	0.0228936
HER2_pY1248	Src_pY527	0.00577728	0.00589759	0.00485178	0.00896807	0.00339167	FALSE	FALSE	0.00504566	0.0269671
YB-1_PS102	4EBP1_pT37_pT46	0.00576543	0.00727942	0.00999438	NA	2.24921e-05	FALSE	FALSE	0	0.0252416
CHK2_pT68	YB-1_PS102	0.00576076	0.000866332	0.00846935	0.0011916	0.0125158	FALSE	FALSE	0	0.0199445
4EBP1_pS65	EGFR_pY1068	0.00575742	0.000686931	0.013434	0.00817611	0.000732572	FALSE	FALSE	0.00137386	0.0163819
AMPK_pT172	ER-alpha_pS118	0.00573525	0.00605113	0.000325691	0.0110125	0.00555174	TRUE	FALSE	1.01712e-05	0.0322765
PEA15_pS116	GSK3-alpha-beta_pS21_S9	0.00573111	0.00805327	0.00620056	NA	0.00293948	FALSE	FALSE	0	0.0120463
4EBP1_pS65	p90RSK_pT359_S363	0.00572618	0.00608273	0.00665491	0.00565033	0.00451675	FALSE	FALSE	0.00838597	0.0181259
STAT3_pY705	GSK3-alpha-beta_pS21_S9	0.00570936	0.00531091	0.0083995	0.00401364	0.0051134	TRUE	FALSE	0.00460449	0.0238269
PEA15_pS116	FOXO3a_pS318_S321	0.00570343	0.00570343	NA	NA	NA	NA	NA	0	NA
GSK3-alpha-beta_pS9	c-Met_pY1235	0.00569578	0.0147522	0.00115016	0.00346595	0.00341485	FALSE	FALSE	0.00103873	0.0130529
GSK3-alpha-beta_pS21_S9	YAP_pS127	0.00568295	0.00258008	0.00258008	0.00499815	0.0125735	FALSE	FALSE	0.00516015	0.0147311
p27_pT198	PEA15_pS116	0.00567336	0.00125313	0.00806895	NA	0.007698	FALSE	FALSE	0	0.0312505
PKC-delta	GSK3-alpha-beta_pS9	0.0056665	0.00683163	0.00522039	NA	0.00494747	FALSE	FALSE	0.00981759	0.0185258
PKC-pan-betaII_pS660	EGFR_pY1173	0.00565966	0.0125505	0.00199625	NA	0.00243222	FALSE	FALSE	0.00311498	0.021847
GSK3-alpha-beta_pS9	PKC-alpha_pS657	0.00565859	0.00457443	0.00918615	0.00439377	0.00448002	FALSE	FALSE	0.00745001	0.0158534
STAT3_pY705	Rictor_pT1135	0.00565641	0.00437096	0.0111235	NA	0.00147483	FALSE	FALSE	0.000502638	0.0177805
ER-alpha_pS118	p27_pT198	0.00564817	0.0107096	0.00911701	0.00114334	0.00162275	FALSE	FALSE	0.00192752	0.0372046
PKC-pan-betaII_pS660	ER-alpha_pS118	0.0056477	0.0083653	0.00478869	NA	0.00378911	FALSE	FALSE	0.00159853	0.019547
CHK2_pT68	4EBP1_pS65	0.00564643	0.00405391	0.0075126	0.00515786	0.00586137	FALSE	FALSE	0.0062955	0.0358442
EGFR_pY1173	AKT_pT308	0.00563347	0.00328241	0.0122843	0.0018789	0.00508828	FALSE	FALSE	0.00218106	0.0100996
Rictor_pT1135	YB-1_PS102	0.00561912	0.0109309	0.00440839	NA	0.00151802	FALSE	FALSE	0	0.0165622
TAZ_pS89	MEK1_pS217_S221	0.00561474	0.00609256	0.00491446	0.00790691	0.00354503	FALSE	FALSE	0.00505767	NA
p27_pT157	Src_pY416	0.00561048	0.00699679	0.0046596	0.00564384	0.0051417	FALSE	FALSE	0.00663496	0.0247452
YAP_pS127	c-JUN_pS73	0.00560633	0.00409895	NA	0.00711371	NA	FALSE	FALSE	0.00126039	0.046037
p27_pT157	S6_pS235_S236	0.00559834	0.00442065	0.0052039	0.00635227	0.00641654	TRUE	FALSE	0.00755604	0.0147544
ACC_pS79	HER3_pY1298	0.00558765	0.0123662	0.00390018	NA	0.000496613	FALSE	FALSE	0.000211411	0.0191669
ER-alpha_pS118	FOXO3a_pS318_S321	0.0055864	0.00386466	NA	0.00730814	NA	FALSE	FALSE	0.00307746	NA
BAD_pS112	AMPK_pT172	0.00557816	0.00372259	0.00899292	0.00585365	0.00374346	TRUE	FALSE	0.000851555	0.0218828
STAT3_pY705	HER2_pY1248	0.0055621	0.0112439	0.00369718	0.00498476	0.00232257	TRUE	FALSE	0.00337935	0.0413332
c-Met_pY1235	Rb_pS807_S811	0.0055585	0.00872412	0.00225885	0.0070289	0.00422212	FALSE	FALSE	0.000442697	0.0215674
NF-kB-p65_pS536	FOXO3a_pS318_S321	0.00555238	0.00713858	NA	0.00396619	NA	FALSE	FALSE	0.00620574	NA
ER-alpha_pS118	BAD_pS112	0.00555054	0.00533543	0.00542495	0.00420457	0.0072372	TRUE	FALSE	0.00691648	0.0171426
mTOR_pS2448	PEA15_pS116	0.00554402	0.000419766	0.00586299	NA	0.0103493	FALSE	FALSE	0	0.0334947
Src_pY527	YAP_pS127	0.0055327	0.00911222	0.00201358	0.00232969	0.00867531	FALSE	FALSE	0.00223014	0.0277591
YB-1_PS102	Src_pY527	0.00551929	0.000917517	0.00564287	0.0112475	0.0042693	FALSE	FALSE	0	0.030891
c-Met_pY1235	HER2_pY1248	0.00551767	0.00297008	0.00505141	0.0100738	0.00397545	FALSE	FALSE	0.00594016	0.0330865
S6_pS240_S244	NDRG1_pT346	0.00551334	0.00291315	0.00808493	NA	0.00554195	FALSE	FALSE	0	0.0214324
EGFR_pY1068	ER-alpha_pS118	0.00551261	0.0105537	0.00832101	0.00197607	0.00119963	FALSE	FALSE	0.00096333	0.015665
EGFR_pY1173	4EBP1_pT37_pT46	0.00551211	0.00496206	0.00606718	NA	0.0055071	FALSE	FALSE	0.00137386	0.0158926
PKC-delta	4EBP1_pS65	0.00551144	0.0107033	0.00330719	NA	0.00252382	FALSE	FALSE	0.00499734	0.0418375
c-Met_pY1235	PKC-delta	0.00551082	0.000974694	0.00984846	NA	0.0057093	FALSE	FALSE	0.00194939	0.052197
NDRG1_pT346	NF-kB-p65_pS536	0.00549885	0.00496258	0.00444514	NA	0.00708882	FALSE	FALSE	0	0.0256961
AKT_pS473	HER2_pY1248	0.00547701	0.00217615	0.00367514	0.00404405	0.0120127	FALSE	FALSE	0.0020072	0.0106649
EGFR_pY1173	PKC-pan-betaII_pS660	0.00547408	0.00278543	0.00433998	NA	0.00929682	TRUE	FALSE	0.00311498	0.0156186
EGFR_pY1068	AKT_pT308	0.00547154	0.00165233	0.00504105	0.00201297	0.0131798	FALSE	FALSE	0.00218106	0.0106962
4EBP1_pT37_pT46	CHK1_pS345	0.00546438	0.00573046	0.00639416	NA	0.00426851	FALSE	FALSE	0.00583166	0.0456619
CHK1_pS345	PKC-alpha_pS657	0.00544344	0.00817995	0.00311327	0.00750826	0.00297227	FALSE	FALSE	0.00516159	0.0318169
PDK1_pS241	S6_pS235_S236	0.00544122	0.00632933	0.000561888	0.00881663	0.00605704	TRUE	FALSE	0	0.0172995
STAT3_pY705	AKT_pS473	0.00543268	0.00494762	0.00364041	0.00963495	0.00350774	FALSE	FALSE	0.00596503	0.0173969
4EBP1_pT37_pT46	EGFR_pY1173	0.00543159	0.00267149	0.0126221	NA	0.00100117	FALSE	FALSE	0.00137386	0.0147272
PKC-delta	PDK1_pS241	0.00543025	0.011683	0.00162674	NA	0.00298096	FALSE	FALSE	0	0.0446984
ACC_pS79	p27_pT157	0.00542415	0.00405045	0.00723646	0.00507493	0.00533476	FALSE	FALSE	0.00217795	0.0341298
Src_pY416	Rictor_pT1135	0.00542267	0.00104775	0.0016274	NA	0.0135929	FALSE	FALSE	0.000415463	0.00979152
Src_pY416	PRAS40_pT246	0.00541979	0.00922415	0.0033964	0.00380189	0.0052567	FALSE	FALSE	0.00654557	0.0171278
c-Raf_pS338	PDK1_pS241	0.0054194	0.0127532	0.0081593	0	0.000765083	FALSE	FALSE	0	0.0200922
AMPK_pT172	HER2_pY1248	0.00541805	0.000186007	0.00189393	0.00361118	0.0159811	FALSE	FALSE	1.33585e-06	0.0227818
S6_pS235_S236	PKC-delta	0.00541578	0.00776024	0.00323727	NA	0.00524984	FALSE	FALSE	0.00567217	0.0234848
Rictor_pT1135	p27_pT157	0.00540599	0.0044841	0.00636316	NA	0.00537071	FALSE	FALSE	0.00255916	0.0240785
Src_pY527	CHK1_pS345	0.00540249	0.00312038	0.00916391	0.00495313	0.00437255	FALSE	FALSE	0.00517174	0.0356456
ER-alpha_pS118	PKC-delta	0.00539785	0.00168605	0.00743914	NA	0.00706837	FALSE	FALSE	0.0033721	0.043356
MEK1_pS217_S221	PDK1_pS241	0.00539581	0.000533438	0.00182236	0.00161468	0.0176128	FALSE	FALSE	0	0.0193863
NDRG1_pT346	BAD_pS112	0.00538775	0.0114144	0.000516672	NA	0.0042322	TRUE	FALSE	0	0.0256364
c-Met_pY1235	NF-kB-p65_pS536	0.00537934	0.00110246	0.00466873	0.0110351	0.00471103	TRUE	FALSE	0.000108878	0.0165614
PKC-pan-betaII_pS660	EGFR_pY1068	0.00537485	0.0125304	0.00155749	NA	0.00203666	FALSE	FALSE	0.00311498	0.0165803
NF-kB-p65_pS536	BAD_pS112	0.005368	0.00583456	0.00619441	0.00368236	0.00576068	FALSE	FALSE	0.00416817	0.0153601
PKC-alpha_pS657	EGFR_pY992	0.005365	0.00889992	NA	0.00183009	NA	FALSE	FALSE	0.00366018	0.0280448
HER2_pY1248	PKC-pan-betaII_pS660	0.00534126	0.00783134	0.0015224	NA	0.00667004	TRUE	FALSE	0.0021408	0.0144464
4EBP1_pT37_pT46	Src_pY416	0.00533455	0.00420605	0.00130703	NA	0.0104906	FALSE	FALSE	0.00234906	0.016081
c-JUN_pS73	Src_pY416	0.00532209	0.00401434	NA	0.00662985	NA	TRUE	FALSE	0.00452546	0.0251609
AKT_pS473	CHK1_pS345	0.00531021	0.00488443	0.0062233	0.0043795	0.00575361	FALSE	FALSE	0.008754	0.0237568
PDK1_pS241	FOXO3a_pS318_S321	0.00531001	0.00676702	NA	0.00385301	NA	FALSE	FALSE	0	NA
PKC-alpha_pS657	4EBP1_pT37_pT46	0.00530563	0.00317563	0.0103419	NA	0.00239937	FALSE	FALSE	0.00441627	0.0261972
EGFR_pY1173	CHK1_pS345	0.00530476	0.00191382	0.000602517	0.0143898	0.00431287	FALSE	FALSE	0.000681819	0.0197054
YAP_pS127	Rb_pS807_S811	0.00527934	0.00535033	0.00443604	0.00916517	0.0021658	FALSE	FALSE	0.00146419	0.025863
CHK1_pS345	PKC-delta	0.00527902	0.0049276	0.00381429	NA	0.00709518	FALSE	FALSE	0.00737958	0.0473848
NDRG1_pT346	JNK_pT183_pT185	0.00525851	0.00172273	0.00865342	NA	0.00539939	FALSE	FALSE	0	0.0205848
p27_pT198	c-Met_pY1235	0.00524042	0.0172227	0.000697071	0.000845296	0.00219659	FALSE	FALSE	0.000481789	0.0218682
AKT_pT308	EGFR_pY1173	0.00523766	0.00224536	0.0138854	0.0017667	0.00305314	FALSE	FALSE	0.00218106	0.0103317
GSK3-alpha-beta_pS9	ER-alpha_pS118	0.00523068	0.00154236	0.00154815	0.00324483	0.0145874	FALSE	FALSE	0.00262605	0.0259367
ER-alpha_pS118	PKC-alpha_pS657	0.00522247	0.00914168	0.00356512	0.00578918	0.00239389	FALSE	FALSE	0.00274002	0.030124
ACC_pS79	4EBP1_pT37_pT46	0.005215	0.00693612	0.00595778	NA	0.00275112	FALSE	FALSE	0.00291469	0.0202754
EGFR_pY1068	4EBP1_pS65	0.00521106	0.000686931	0.000769762	0.0105411	0.00884648	FALSE	FALSE	0.00137386	0.0209494
PKC-delta	FOXO3a_pS318_S321	0.00520041	0.00520041	NA	NA	NA	NA	NA	0.00744307	NA
ER-alpha_pS118	TAZ_pS89	0.00519291	0.0017777	0.00999152	0.00604037	0.00296206	TRUE	FALSE	0.000452248	NA
Src_pY416	AMPK_pT172	0.00518764	1.33717e-05	0.00332319	0.00299304	0.014421	FALSE	FALSE	2.67434e-05	0.0264624
p27_pT198	AMPK_pT172	0.00517686	0.0013608	0.0104782	0.00346261	0.00540584	FALSE	FALSE	3.25147e-05	0.0284165
BAD_pS112	EGFR_pY1173	0.00517065	0.00686394	0.00140242	0.00693065	0.00548559	TRUE	FALSE	0.00211924	0.0183463
PEA15_pS116	p70S6K_pT389	0.00516788	0.000731473	0.0105354	NA	0.00423673	FALSE	FALSE	0	0.00996389
PKC-alpha_pS657	HER3_pY1298	0.0051651	0.00368326	0.00958431	NA	0.00222773	FALSE	FALSE	0.0031476	0.0201581
c-JUN_pS73	PKC-delta	0.00516293	0.00516293	NA	NA	NA	NA	NA	0.00993907	0.0314461
PEA15_pS116	p90RSK_pT359_S363	0.00516252	0.00168083	0.0133421	NA	0.000464619	FALSE	FALSE	0	0.0182026
PKC-alpha_pS657	4EBP1_pS65	0.00516187	0.00250593	0.00911128	0.00605449	0.00297577	FALSE	FALSE	0.00441627	0.0333018
FOXO3a_pS318_S321	Src_pY527	0.00515927	0.00698739	NA	0.00333115	NA	FALSE	FALSE	0.00504572	NA
NDRG1_pT346	c-Met_pY1235	0.00515761	0.00431724	0.002135	NA	0.00902061	FALSE	FALSE	0	0.0191508
STAT3_pY705	GSK3-alpha-beta_pS9	0.00515726	0.00270602	0.00641775	0.00241608	0.00908919	TRUE	FALSE	0.00460449	0.0192779
GSK3-alpha-beta_pS21_S9	ACC_pS79	0.00515623	0.0030655	0.00489467	0.005993	0.00667173	FALSE	FALSE	0.00355347	0.0178849
PKC-pan-betaII_pS660	EGFR_pY992	0.00515378	0.00515378	NA	NA	NA	NA	NA	0.00311498	0.0203019
FOXO3a_pS318_S321	EGFR_pY992	0.00515069	0.00371361	NA	0.00658776	NA	FALSE	FALSE	0.000575823	NA
Src_pY527	c-JUN_pS73	0.00514161	0.00554231	NA	0.0047409	NA	FALSE	FALSE	0.00452546	0.0258252
Rb_pS807_S811	S6_pS240_S244	0.00511922	0.00837779	0.00473583	0.00425505	0.0031082	FALSE	FALSE	0.0062164	0.0149084
TAZ_pS89	HER3_pY1298	0.00510996	0.000284624	0.00344654	NA	0.0115987	FALSE	FALSE	0.000569248	NA
p27_pT157	HER2_pY1248	0.00510249	0.00261109	0.0157453	0.00102203	0.0010315	FALSE	FALSE	0.00111972	0.0215665
YB-1_PS102	PDK1_pS241	0.00509697	0.00785533	0.00362226	0.00656725	0.00234304	FALSE	FALSE	0	0.0232053
ER-alpha_pS118	PDK1_pS241	0.00509561	0.00788105	0.0121374	0.000301745	6.2239e-05	FALSE	FALSE	0	0.0284289
EGFR_pY1068	AKT_pS473	0.00509452	0.0124153	0.00292922	0.003943	0.00109053	FALSE	FALSE	0.00218106	0.011334
4EBP1_pS65	EGFR_pY1173	0.0050936	0.00107484	0.00291424	0.00518952	0.0111958	FALSE	FALSE	0.00137386	0.0226114
YB-1_PS102	GSK3-alpha-beta_pS21_S9	0.00508104	0.00375658	8.35124e-06	0.0154375	0.00112167	FALSE	FALSE	0	0.01263
JNK_pT183_pT185	AMPK_pT172	0.00507765	0.0119132	0.0057715	0.0017325	0.000893387	FALSE	FALSE	0.000546827	0.0332855
p38_pT180_Y182	HER3_pY1298	0.00506474	0.00152282	0.00353537	NA	0.010136	TRUE	FALSE	0.00304564	0.0322312
GSK3-alpha-beta_pS21_S9	EGFR_pY1068	0.00504783	0.00283356	0.00106446	0.00802052	0.00827279	FALSE	FALSE	0.00212892	0.00955353
p27_pT157	PKC-delta	0.00503122	0.00635514	0.00516943	NA	0.00356909	FALSE	FALSE	0.00551422	0.0340614
EGFR_pY1068	S6_pS240_S244	0.00501606	0.00131315	0.012101	0.00343346	0.00321663	FALSE	FALSE	0.000809294	0.0103974
p90RSK_pT359_S363	HER3_pY1298	0.00500594	0.00254231	0.00320966	NA	0.00926585	TRUE	FALSE	0.00339546	0.0186295
MAPK_pT202_Y204	HER2_pY1248	0.00500515	0.0019824	0.00195072	0.00199534	0.0140921	FALSE	FALSE	0.00218056	0.0247157
CHK2_pT68	ER-alpha_pS118	0.00499869	0.00464092	0.00728029	0.00415384	0.00391971	FALSE	FALSE	0.00225727	0.0416747
p27_pT198	c-JUN_pS73	0.00498588	0.00409753	NA	0.00587424	NA	FALSE	FALSE	0.00408918	0.0217986
ER-alpha_pS118	mTOR_pS2448	0.00498491	0.00183967	0.00297894	0.00318919	0.0119318	FALSE	FALSE	0.00328136	0.0244768
PDK1_pS241	AMPK_pT172	0.00498326	0.0071845	0.00463837	0.00132697	0.00678321	FALSE	FALSE	0	0.040406
GSK3-alpha-beta_pS21_S9	ER-alpha_pS118	0.00496651	0.00384922	0.00895114	0.00280595	0.00425973	TRUE	FALSE	0.00262605	0.0280094
PEA15_pS116	AKT_pS473	0.00494947	0.00594562	0.00890279	NA	0	FALSE	FALSE	0	0.0114481
EGFR_pY1068	PDK1_pS241	0.00494637	0	0.00645831	0.000269667	0.0130575	FALSE	FALSE	0	0.0221445
AMPK_pT172	p90RSK_pT359_S363	0.00494353	0.00470332	0.00915517	0.00260868	0.00330694	TRUE	FALSE	4.71802e-05	0.019797
EGFR_pY992	TAZ_pS89	0.00494123	0.00652047	NA	0.00336199	NA	FALSE	FALSE	0.000131242	NA
Src_pY416	p27_pT157	0.00493778	0.00364548	0.00451901	0.00464693	0.00693969	FALSE	FALSE	0.00663496	0.0356634
Src_pY416	Src_pY527	0.0049309	0.00759468	0.00572628	0.00289651	0.00350613	FALSE	FALSE	0	0.028741
HER2_pY1248	p70S6K_pT389	0.00492842	0.0031377	0.00147554	0.0126163	0.00248417	TRUE	FALSE	0.00180305	0.00725924
FOXO3a_pS318_S321	ACC_pS79	0.00492828	0.00191046	NA	0.00794609	NA	TRUE	FALSE	0.00182252	NA
Rictor_pT1135	ER-alpha_pS118	0.00492736	0.00676135	0.00154147	NA	0.00647924	TRUE	FALSE	0.000183734	0.0213604
YAP_pS127	p90RSK_pT359_S363	0.00492088	0.00381082	0.00526419	0.00272422	0.00788431	FALSE	FALSE	0.00544843	0.0170634
STAT3_pY705	HER3_pY1298	0.00490231	0.0029265	0.00570331	NA	0.00607711	FALSE	FALSE	0.00368259	0.0330888
p27_pT157	PKC-pan-betaII_pS660	0.00490002	0.00312437	0.00736683	NA	0.00420886	FALSE	FALSE	0.00512154	0.0189716
S6_pS240_S244	PKC-delta	0.00488663	0.00482838	0.00510031	NA	0.00473121	FALSE	FALSE	0.00567217	0.0237211
GSK3-alpha-beta_pS9	EGFR_pY1173	0.00487194	0.00114859	0.00457601	0.00268876	0.0110744	FALSE	FALSE	0.00212892	0.0189031
c-JUN_pS73	mTOR_pS2448	0.00486712	0.00483263	NA	0.00490161	NA	FALSE	FALSE	0.00503957	0.023004
EGFR_pY1173	EGFR_pY992	0.00485572	0.0054185	NA	0.00429294	NA	FALSE	FALSE	0	0.148901
ER-alpha_pS118	p27_pT157	0.00485175	0.000995764	0.0062871	0.00750784	0.00461631	FALSE	FALSE	0.00192752	0.0253936
BAD_pS112	c-Met_pY1235	0.00484928	0.00448181	0.00327649	0.00262663	0.0090122	FALSE	FALSE	0.00253467	0.0243565
PDK1_pS241	PEA15_pS116	0.00484884	0.00468662	0.00797845	NA	0.00188143	FALSE	FALSE	0	0.0247536
S6_pS235_S236	c-Met_pY1235	0.00484697	0.000415118	0.0106334	0.00735814	0.000981247	FALSE	FALSE	0.00051131	0.0186472
4EBP1_pT37_pT46	CHK2_pT68	0.00484458	0.00640457	0.00393257	NA	0.0041966	FALSE	FALSE	0.0062955	0.0299693
CHK2_pT68	c-JUN_pS73	0.00483017	0.0065932	NA	0.00306714	NA	FALSE	FALSE	0.0057939	0.024391
Rictor_pT1135	c-Met_pY1235	0.00482711	0.00836034	0.000448824	NA	0.00567217	FALSE	FALSE	2.58986e-05	0.0140096
CHK1_pS345	NDRG1_pT346	0.00482158	0.00876755	0.00560174	NA	9.54535e-05	TRUE	FALSE	0	0.0187767
ACC_pS79	ER-alpha_pS118	0.00482052	0.00750793	0.00481314	0.0023357	0.0046253	FALSE	FALSE	0.000460967	0.0325295
AKT_pT308	NDRG1_pT346	0.00481941	0.00150339	1.49167e-05	NA	0.0129399	FALSE	FALSE	0	0.0194065
AKT_pS473	EGFR_pY1173	0.00481208	0.00252781	0.0118422	0.00155314	0.00332517	FALSE	FALSE	0.00218106	0.0100991
AKT_pS473	PDK1_pS241	0.00480407	0.0132309	0.00104408	0.00324037	0.00170092	FALSE	FALSE	0	0.0222267
STAT3_pY705	AKT_pT308	0.00479788	0.00502999	0.00409435	0.00654104	0.00352616	FALSE	FALSE	0.00596503	0.0181083
EGFR_pY1173	GSK3-alpha-beta_pS21_S9	0.00478795	0.00435857	0.00697328	0.00568435	0.00213559	TRUE	FALSE	0.00212892	0.00925337
STAT3_pY705	ACC_pS79	0.00477819	0.00161985	0.0116522	0.00496291	0.000877767	FALSE	FALSE	0.00094808	0.0254009
BAD_pS112	EGFR_pY1068	0.00477402	0.0075319	0.00357236	0.00634312	0.00164869	TRUE	FALSE	0.00211924	0.0179931
AKT_pT308	c-Met_pY1235	0.00477316	0.00531804	0.0108207	0.000862477	0.00209141	FALSE	FALSE	0.00118158	0.0185148
ER-alpha_pS118	Rictor_pT1135	0.00475524	0.0101624	0.00334613	NA	0.000757192	TRUE	FALSE	0.000183734	0.0131479
Rb_pS807_S811	HER3_pY1298	0.0047527	0.00101228	0.00700587	NA	0.00623993	FALSE	FALSE	0.00202457	0.0258408
STAT3_pY705	YB-1_PS102	0.0047299	0.00191578	0.000256768	0.00838792	0.00835911	FALSE	FALSE	0	0.014813
HER2_pY1248	CHK1_pS345	0.00472823	0.00283665	0.0024999	0.0121632	0.00141316	TRUE	FALSE	0.000407742	0.0200511
c-Met_pY1235	p70S6K_pT389	0.00472714	0.00147266	0.00568238	0.00465209	0.00710144	FALSE	FALSE	0.0020929	0.0101837
c-JUN_pS73	4EBP1_pS65	0.00472387	0.0020381	NA	0.00740965	NA	FALSE	FALSE	0.00192263	0.0171231
NDRG1_pT346	PEA15_pS116	0.00471541	4.78341e-05	0.0107746	NA	0.00332384	FALSE	FALSE	0	0.0226137
AKT_pS473	c-JUN_pS73	0.00471367	0.0031854	NA	0.00624195	NA	FALSE	FALSE	0.00278891	0.013661
4EBP1_pT37_pT46	p90RSK_pT359_S363	0.00470845	0.00484991	0.00481142	NA	0.00446404	FALSE	FALSE	0.00838597	0.0179864
PDK1_pS241	HER3_pY1298	0.00468692	0	0.00163501	NA	0.0124258	FALSE	FALSE	0	0.0221952
HER2_pY1248	ER-alpha_pS118	0.00467353	0.00451394	0.000323199	0.0132707	0.000586298	TRUE	FALSE	0.000391918	0.0190813
PDK1_pS241	EGFR_pY1068	0.00466561	0.00162357	0.00083835	0.00971338	0.00648713	FALSE	FALSE	0	0.0184362
PKC-delta	c-Met_pY1235	0.00466062	0.00220546	0.00436392	NA	0.00741248	FALSE	FALSE	0.00194939	0.0531478
TAZ_pS89	NDRG1_pT346	0.0046465	0.00129517	0.0012383	NA	0.011406	FALSE	FALSE	0	NA
AKT_pT308	NF-kB-p65_pS536	0.00464118	0.00919559	0.00155114	0.00137296	0.00644503	FALSE	FALSE	0.00158341	0.0430798
GSK3-alpha-beta_pS9	PEA15_pS116	0.00460729	0.011209	0.00161277	NA	0.00100014	FALSE	FALSE	0	0.0213892
c-Met_pY1235	CHK1_pS345	0.0045819	0.0103048	0.00332925	0.00189751	0.00279605	FALSE	FALSE	0.000265943	0.0309441
p27_pT157	ACC_pS79	0.0045797	0.00354301	0.00872381	0.00198608	0.00406589	TRUE	FALSE	0.00217795	0.0319126
CHK1_pS345	EGFR_pY1173	0.00455118	0.00152524	0.00383851	0.00584992	0.00699104	FALSE	FALSE	0.000681819	0.0178857
p27_pT198	NF-kB-p65_pS536	0.00454915	0.00213639	0.00235426	0.00713545	0.0065705	TRUE	FALSE	0.00401428	0.024686
EGFR_pY1173	ACC_pS79	0.00454291	0.000615725	0.00862443	0.00700783	0.00192364	FALSE	FALSE	0.000156783	0.0167835
FOXO3a_pS318_S321	EGFR_pY1068	0.00453608	0.00379986	NA	0.0052723	NA	FALSE	FALSE	0.000575823	NA
JNK_pT183_pT185	EGFR_pY1173	0.00453249	0.0032725	0.00373783	0.0078643	0.00325532	TRUE	FALSE	0.0034657	0.0272447
S6_pS240_S244	Rictor_pT1135	0.00452918	0.00225504	0.00816081	NA	0.00317168	FALSE	FALSE	0.00290265	0.0760536
AKT_pT308	HER2_pY1248	0.00452914	0.0013289	0.0120985	0.00368551	0.0010036	TRUE	FALSE	0.0020072	0.0125562
PDK1_pS241	PKC-delta	0.00452432	0.00946193	0.000672556	NA	0.00343846	FALSE	FALSE	0	0.0354218
PKC-alpha_pS657	ER-alpha_pS118	0.00452191	0.00516376	0.00395999	0.00386662	0.00509727	TRUE	FALSE	0.00274002	0.0340093
AMPK_pT172	BAD_pS112	0.00451938	0.0114291	0.00180162	0.00249755	0.00234929	FALSE	FALSE	0.000851555	0.0129744
S6_pS235_S236	PDK1_pS241	0.00451824	0.00789286	0.00160043	0.00342531	0.00515438	FALSE	FALSE	0	0.0261878
Rictor_pT1135	PKC-delta	0.00451149	0.00942344	0.00132099	NA	0.00279004	FALSE	FALSE	0.000621403	0.0229989
AKT_pT308	ACC_pS79	0.00448743	0.00282016	0.0036908	0.00168381	0.00975496	FALSE	FALSE	0.00158673	0.0142079
NDRG1_pT346	AMPK_pT172	0.00447194	0.00214949	0.0097535	NA	0.00151284	TRUE	FALSE	0	0.0428684
ACC_pS79	AKT_pT308	0.00447022	0.0033993	0.00199876	0.00215024	0.0103326	FALSE	FALSE	0.00158673	0.0179255
NDRG1_pT346	HER2_pY1248	0.0044693	0.00317187	0.00865775	NA	0.00157828	FALSE	FALSE	0	0.0174729
S6_pS235_S236	PEA15_pS116	0.00446238	0	0.0133871	NA	0	FALSE	FALSE	0	0.0169947
NF-kB-p65_pS536	HER2_pY1248	0.00446208	0.00243635	0.00483048	0.00336798	0.0072135	FALSE	FALSE	0.000464369	0.0171761
PEA15_pS116	EGFR_pY1173	0.00446072	0.00238985	0.0103901	NA	0.000602191	FALSE	FALSE	0	0.0157168
PDK1_pS241	PRAS40_pT246	0.0044567	0.00400886	0.00258133	0.00518401	0.00605258	FALSE	TRUE	0	0.0287352
GSK3-alpha-beta_pS9	Rictor_pT1135	0.00445404	0.00352145	0.00600472	NA	0.00383595	TRUE	FALSE	0.0070429	0.135623
YB-1_PS102	MAPK_pT202_Y204	0.00445367	0.0116477	0	0	0.00616695	TRUE	FALSE	0	0.0880349
p70S6K_pT389	c-Met_pY1235	0.00444904	0.00287547	0.00108139	0.00408171	0.00975758	FALSE	FALSE	0.0020929	0.013364
p27_pT157	PEA15_pS116	0.00444375	0.000640559	0.0124028	NA	0.000287888	FALSE	FALSE	0	0.0231262
YB-1_PS102	c-Met_pY1235	0.00443877	0.00247962	0.00365349	0.00358697	0.00803498	FALSE	FALSE	0	0.0253717
STAT3_pY705	S6_pS235_S236	0.00443233	0.0060345	0.00272695	0.00280963	0.00615823	FALSE	FALSE	0.00487151	0.0233478
EGFR_pY992	4EBP1_pT37_pT46	0.0044257	0.0044257	NA	NA	NA	NA	NA	0.00137386	0.0142282
STAT3_pY705	4EBP1_pS65	0.00441757	0.00390745	0.00476245	0.00607104	0.00292934	FALSE	FALSE	0.00516582	0.031959
PDK1_pS241	c-JUN_pS73	0.0044159	0.00709595	NA	0.00173585	NA	FALSE	FALSE	0	0.0200156
ACC_pS79	GSK3-alpha-beta_pS9	0.0044105	0.00215339	0.00205467	0.00292127	0.0105127	FALSE	FALSE	0.00355347	0.0169211
PKC-pan-betaII_pS660	HER2_pY1248	0.0043969	0.00107052	0.00735968	NA	0.0047605	FALSE	FALSE	0.0021408	0.0178458
EGFR_pY1173	PKC-delta	0.00439049	0.00496626	0.00447955	NA	0.00372564	FALSE	FALSE	0.00570446	0.0213486
HER3_pY1298	YB-1_PS102	0.00437775	0.00568045	0.00432777	NA	0.00312505	FALSE	FALSE	0	0.0114142
PKC-pan-betaII_pS660	CHK1_pS345	0.00437219	0.00264577	0.00789312	NA	0.0025777	TRUE	FALSE	0.00420018	0.021839
4EBP1_pT37_pT46	HER2_pY1248	0.00436491	0.00416334	0.00186132	NA	0.00707008	FALSE	FALSE	0.000391857	0.0151394
YAP_pS127	EGFR_pY1173	0.00434917	0.00554581	0.00174932	0.00524426	0.00485727	FALSE	FALSE	0.00277566	0.02215
4EBP1_pS65	ACC_pS79	0.0043459	0.00555865	0.00575087	0.00346672	0.00260734	TRUE	FALSE	0.00291469	0.0326222
EGFR_pY1173	FOXO3a_pS318_S321	0.00433083	0.00452944	NA	0.00413222	NA	FALSE	FALSE	0.000575823	NA
GSK3-alpha-beta_pS9	EGFR_pY992	0.00432618	0.00238609	NA	0.00626627	NA	FALSE	FALSE	0.00212892	0.0117463
GSK3-alpha-beta_pS9	STAT3_pY705	0.00432373	0.00341386	0.00299142	0.00656035	0.0043293	FALSE	FALSE	0.00460449	0.018462
ACC_pS79	STAT3_pY705	0.00431548	0.00784463	0.001182	0.00146091	0.00677437	FALSE	FALSE	0.00094808	0.0326369
ACC_pS79	NF-kB-p65_pS536	0.00431016	0.00274763	0.00477202	0.00821236	0.00150866	FALSE	FALSE	0.000109993	0.0354697
PEA15_pS116	NDRG1_pT346	0.00430907	0.000397568	0.00702071	NA	0.00550894	TRUE	FALSE	0	0.0189266
c-JUN_pS73	ACC_pS79	0.00430571	0.00660933	NA	0.0020021	NA	FALSE	FALSE	0.00128127	0.0265082
NDRG1_pT346	PKC-alpha_pS657	0.00428892	0.00726985	0.00215069	NA	0.00344621	FALSE	FALSE	0	0.0212648
EGFR_pY1068	GSK3-alpha-beta_pS21_S9	0.00428569	0.00106446	0.00106446	0.00716353	0.00785031	FALSE	FALSE	0.00212892	0.0089829
Rictor_pT1135	GSK3-alpha-beta_pS9	0.00428259	0.00352145	0.00512879	NA	0.00419751	FALSE	FALSE	0.0070429	0.15782
ACC_pS79	PDK1_pS241	0.00428116	0.00146606	0.0102316	0.00302643	0.00240053	FALSE	FALSE	0	0.0259996
p27_pT198	YB-1_PS102	0.00426678	0.00553792	0.00326715	0.00611792	0.00214415	TRUE	FALSE	0	0.0195476
TAZ_pS89	4EBP1_pT37_pT46	0.00426252	0.00160287	0.00697253	NA	0.00421215	FALSE	FALSE	0.000757116	NA
HER2_pY1248	GSK3-alpha-beta_pS21_S9	0.00425985	0.00281207	0.00197144	0.00310021	0.00915569	FALSE	FALSE	0.00211985	0.00916795
Rb_pS807_S811	EGFR_pY1173	0.0042561	0.00299808	0.00429131	0.00776395	0.00197107	FALSE	FALSE	0.00128646	0.01931
PDK1_pS241	ER-alpha_pS118	0.00425533	0.00204355	0.0075824	0.00392669	0.00346869	FALSE	FALSE	0	0.0335315
HER3_pY1298	PKC-pan-betaII_pS660	0.00424924	0.00560616	0.00447732	NA	0.00266425	FALSE	FALSE	0.00253138	0.0184644
ER-alpha_pS118	CHK2_pT68	0.00424631	0.00490776	0.00130746	0.00398218	0.00678783	FALSE	FALSE	0.00225727	0.0392115
PDK1_pS241	JNK_pT183_pT185	0.00424187	0.00935344	0.00474425	0.000844784	0.00202502	TRUE	FALSE	0	0.0329363
p27_pT198	PKC-delta	0.00423112	0.00377046	0.00314409	NA	0.00577882	FALSE	FALSE	0.00551422	0.0285652
STAT3_pY705	PRAS40_pT246	0.00423036	0.00424928	0.00724051	0.00323301	0.00219865	FALSE	FALSE	0.00417984	0.0274261
4EBP1_pT37_pT46	YB-1_PS102	0.00422889	0.00286124	0.00575499	NA	0.00407046	FALSE	FALSE	0	0.0157245
PDK1_pS241	p90RSK_pT359_S363	0.00422515	0.00712503	0.000112082	0.00646686	0.00319664	TRUE	FALSE	0	0.0152028
JNK_pT183_pT185	NDRG1_pT346	0.00422404	0.00386014	0.00359966	NA	0.00521231	TRUE	FALSE	0	0.0224204
p90RSK_pT359_S363	PEA15_pS116	0.00421972	0.00209798	0.0080497	NA	0.00251147	TRUE	FALSE	0	0.0149303
BAD_pS112	PEA15_pS116	0.00420195	0.000797562	0.0103669	NA	0.00144135	FALSE	FALSE	0	0.0179832
PKC-alpha_pS657	PRAS40_pT246	0.00420061	0.00367185	0.00343042	0.00584331	0.00385684	FALSE	FALSE	0.00608013	0.0180076
AMPK_pT172	p38_pT180_Y182	0.00419682	0.000422242	0.0135424	0.00193134	0.000891312	FALSE	FALSE	0.000496396	0.0222135
PDK1_pS241	MEK1_pS217_S221	0.00418956	0.00146286	0.00737813	0.00669244	0.00122479	FALSE	FALSE	0	0.0183048
PKC-delta	YAP_pS127	0.00418834	0.0073819	0.00164152	NA	0.00354159	TRUE	FALSE	0.00208942	0.0336993
YB-1_PS102	EGFR_pY1068	0.00418673	0.0017488	0	0.014288	0.000710118	FALSE	FALSE	0	0.0180749
EGFR_pY1173	c-Met_pY1235	0.00417181	0.00326461	0.00240254	0.00338744	0.00763267	FALSE	FALSE	0.00397256	0.0254744
p90RSK_pT359_S363	Rictor_pT1135	0.00416558	0.00748049	0.000723093	NA	0.00429316	TRUE	FALSE	0.000613457	0.0127927
PKC-delta	4EBP1_pT37_pT46	0.00415729	0.00252074	0.00325558	NA	0.00669557	FALSE	FALSE	0.00499734	0.0625499
Rictor_pT1135	PDK1_pS241	0.00415337	0.00744888	0.00156143	NA	0.00344979	FALSE	FALSE	0	0.0201035
S6_pS240_S244	c-JUN_pS73	0.00415267	0.00410194	NA	0.00420339	NA	FALSE	FALSE	0.00700837	0.0207697
S6_pS240_S244	STAT3_pY705	0.00414924	0.00286231	0.00439746	0.00505172	0.00428549	FALSE	FALSE	0.00487151	0.0212377
TAZ_pS89	YB-1_PS102	0.00413483	0.00441247	0.00341053	0.00305018	0.00566613	FALSE	FALSE	0	NA
Src_pY527	FOXO3a_pS318_S321	0.00412836	0.00284203	NA	0.00541469	NA	FALSE	FALSE	0.00504572	NA
PDK1_pS241	NF-kB-p65_pS536	0.00412748	0.00663167	0.00562195	0.00306551	0.00119077	FALSE	FALSE	0	0.0205569
ACC_pS79	4EBP1_pS65	0.00412251	0.00798472	0.00404022	0.00172518	0.00273991	FALSE	FALSE	0.00291469	0.0284369
HER2_pY1248	NF-kB-p65_pS536	0.00412239	0.000232185	0.00339691	0.0112376	0.00162287	FALSE	FALSE	0.000464369	0.0167481
EGFR_pY992	PKC-delta	0.00411848	0.00411848	NA	NA	NA	NA	NA	0.00570446	0.0177537
c-JUN_pS73	PDK1_pS241	0.00410776	0.0047213	NA	0.00349422	NA	FALSE	FALSE	0	0.0380148
Rb_pS807_S811	c-Met_pY1235	0.00409961	0.00263969	0.00439202	0.0043445	0.00502223	TRUE	FALSE	0.000442697	0.0318858
4EBP1_pT37_pT46	ACC_pS79	0.00409927	0.00331256	0.00589203	NA	0.00309323	FALSE	FALSE	0.00291469	0.0233943
S6_pS240_S244	c-Met_pY1235	0.00408994	0.00328082	0.000694397	0.00790616	0.00447839	FALSE	FALSE	0.00051131	0.0177802
c-Met_pY1235	c-JUN_pS73	0.00408863	0.00507572	NA	0.00310154	NA	FALSE	FALSE	0.00223344	0.0208692
GSK3-alpha-beta_pS9	HER2_pY1248	0.00408388	0.00135904	0.00134112	0.0123331	0.00130231	FALSE	FALSE	0.00211985	0.0102434
4EBP1_pT37_pT46	EGFR_pY1068	0.00406663	0.000686931	0.0066844	NA	0.00482856	FALSE	FALSE	0.00137386	0.0150728
c-JUN_pS73	AMPK_pT172	0.00403309	0.00414468	NA	0.00392151	NA	FALSE	FALSE	2.78263e-05	0.0282383
EGFR_pY1173	PDK1_pS241	0.00403035	0.0141179	0.00126856	0.000711607	2.33502e-05	TRUE	FALSE	0	0.0193635
p38_pT180_Y182	PDK1_pS241	0.00401573	0.0131395	0.000428129	0.00220907	0.000286252	FALSE	FALSE	0	0.0324768
NF-kB-p65_pS536	p27_pT157	0.00401194	0.00322939	0.00485468	0.00265467	0.00530901	TRUE	FALSE	0.00401428	0.032602
YAP_pS127	PDK1_pS241	0.003992	0.0061798	0.00428616	0.00198662	0.00351543	FALSE	FALSE	0	0.0488419
p70S6K_pT389	EGFR_pY1173	0.00398447	0.00171372	0.00493323	0.00652184	0.0027691	FALSE	FALSE	0.00342744	0.0210349
MEK1_pS217_S221	EGFR_pY992	0.00398276	0.00438462	NA	0.0035809	NA	FALSE	FALSE	0.0043072	0.0240784
EGFR_pY1068	4EBP1_pT37_pT46	0.00396263	0.000686931	0.000844574	NA	0.0103564	FALSE	FALSE	0.00137386	0.0144361
YB-1_PS102	CHK1_pS345	0.00395824	0.00515205	0.00175447	0.00389529	0.00503113	FALSE	FALSE	0	0.0251678
PDK1_pS241	PKC-pan-betaII_pS660	0.00394605	0.00517387	0.000376808	NA	0.00628746	FALSE	FALSE	0	0.0167983
4EBP1_pS65	NDRG1_pT346	0.00393983	0.000960081	0.00108637	NA	0.00977304	TRUE	FALSE	0	0.025463
TAZ_pS89	EGFR_pY992	0.00393836	0.00145367	NA	0.00642305	NA	FALSE	FALSE	0.000131242	NA
EGFR_pY1173	CHK2_pT68	0.00393256	0.00222132	0.00458762	0.00207775	0.00684354	FALSE	FALSE	0.000987265	0.0223288
HER2_pY1248	p90RSK_pT359_S363	0.00392996	0.00186681	0.00456429	0.00813238	0.00115635	TRUE	FALSE	0.000478741	0.0176171
BAD_pS112	HER2_pY1248	0.00392766	0.0017828	0.00113384	0.0104888	0.00230521	TRUE	FALSE	0.00197665	0.0168091
EGFR_pY1173	BAD_pS112	0.00392306	0.00318856	0.00105962	0.00510492	0.00633914	TRUE	FALSE	0.00211924	0.0128626
c-JUN_pS73	4EBP1_pT37_pT46	0.00392143	0.00392143	NA	NA	NA	NA	NA	0.00192263	0.019592
c-JUN_pS73	CHK2_pT68	0.00391769	0.00309505	NA	0.00474032	NA	FALSE	FALSE	0.0057939	0.0280478
c-Met_pY1235	HER3_pY1298	0.0038936	0.000457181	0.00840511	NA	0.00281852	TRUE	FALSE	0.000914363	0.0161631
EGFR_pY992	NDRG1_pT346	0.00389123	0.00389123	NA	NA	NA	NA	NA	0	0.028053
AKT_pS473	YB-1_PS102	0.00388364	0.00331529	0.00630073	0.00384914	0.00206942	FALSE	FALSE	0	0.00798483
ACC_pS79	c-Met_pY1235	0.00387758	0.00349427	0.000360822	0.000783875	0.0108714	FALSE	FALSE	9.04527e-05	0.0283212
PDK1_pS241	STAT3_pY705	0.00384942	0.00953721	0.00121903	0.0018266	0.00281485	TRUE	FALSE	0	0.0314612
PKC-delta	HER2_pY1248	0.00384087	0.00292229	0.00538325	NA	0.00321708	TRUE	FALSE	0.00356002	0.017926
S6_pS240_S244	EGFR_pY992	0.00383805	0.00631519	NA	0.00136092	NA	FALSE	TRUE	0.000809294	0.0235364
CHK2_pT68	HER3_pY1298	0.00383555	0.00389858	0.00537169	NA	0.00223639	FALSE	FALSE	0.00174091	0.0286374
HER2_pY1248	c-Met_pY1235	0.00382814	0.00371568	0.00348607	0.00441294	0.00369787	TRUE	FALSE	0.00594016	0.030598
c-Met_pY1235	ER-alpha_pS118	0.00382417	0.00469564	0.00997361	0.000347842	0.000279596	FALSE	FALSE	0.00053871	0.0237669
NF-kB-p65_pS536	c-Raf_pS338	0.0038146	0.00230268	0.00835036	0.00230268	0.00230268	TRUE	FALSE	0.00460536	0.0244496
p27_pT157	YAP_pS127	0.00381355	0.00404249	0.00255172	0.00379413	0.00486587	FALSE	FALSE	0.00386612	0.0282297
p38_pT180_Y182	NDRG1_pT346	0.00380891	0.00204	0.00938675	NA	0	TRUE	FALSE	0	0.0122845
PDK1_pS241	CHK1_pS345	0.00379959	0.00752101	0.000399604	0.00145362	0.00582412	FALSE	FALSE	0	0.0279675
ER-alpha_pS118	EGFR_pY1173	0.00379576	0.00467314	0.00166747	0.00196073	0.00688169	TRUE	FALSE	0.00096333	0.0140747
p27_pT198	ER-alpha_pS118	0.00379027	0.0102093	0.0012243	0.00233681	0.0013907	FALSE	FALSE	0.00192752	0.0312703
EGFR_pY1173	GSK3-alpha-beta_pS9	0.00377319	0.00537564	0.00140567	0.00208455	0.00622688	FALSE	FALSE	0.00212892	0.0100658
PKC-alpha_pS657	HER2_pY1248	0.00377146	0.00225877	0.00841583	0.00276562	0.00164563	TRUE	FALSE	0.00230747	0.027767
EGFR_pY1068	NDRG1_pT346	0.0037702	0.00694673	0.00420145	NA	0.000162427	FALSE	FALSE	0	0.0211228
ER-alpha_pS118	c-Met_pY1235	0.00376004	0.00720923	0.00233818	0.00325073	0.00224203	FALSE	FALSE	0.00053871	0.030899
NF-kB-p65_pS536	TAZ_pS89	0.00375458	6.60458e-05	0.00633495	0.00855126	6.60458e-05	FALSE	FALSE	0.000132092	NA
4EBP1_pT37_pT46	STAT3_pY705	0.00373674	0.0028562	0.0039498	NA	0.00440422	FALSE	FALSE	0.00516582	0.0264723
FOXO3a_pS318_S321	STAT3_pY705	0.00373615	0.00507366	NA	0.00239863	NA	TRUE	FALSE	0.00434708	NA
ACC_pS79	AKT_pS473	0.00372353	0.00411015	0.00342682	0.00258274	0.00477442	FALSE	FALSE	0.00158673	0.0189926
EGFR_pY992	NF-kB-p65_pS536	0.00372133	0.00388575	NA	0.00355691	NA	FALSE	FALSE	0.000392417	0.0168719
S6_pS235_S236	HER3_pY1298	0.00372065	0.000819689	0.00140683	NA	0.00893543	TRUE	FALSE	0.00163938	0.0144358
PDK1_pS241	YAP_pS127	0.00371391	0.0010677	0.00707354	0.00140864	0.00530574	FALSE	FALSE	0	0.042038
YAP_pS127	4EBP1_pS65	0.00370899	0.00994454	0.00289154	0.000390726	0.00160915	TRUE	FALSE	0.000781453	0.0492831
FOXO3a_pS318_S321	EGFR_pY1173	0.00370747	0.00265093	NA	0.00476401	NA	FALSE	FALSE	0.000575823	NA
PDK1_pS241	p27_pT198	0.00369099	0.00596931	0.00242702	0.00200076	0.00436687	TRUE	FALSE	0	0.0246421
GSK3-alpha-beta_pS9	ACC_pS79	0.0036872	0.00436964	0.00209148	0.00205357	0.00623412	FALSE	FALSE	0.00355347	0.021823
AMPK_pT172	YB-1_PS102	0.00367261	0.00349404	0.00467118	0.000467503	0.00605771	TRUE	FALSE	0	0.0225489
[truncated: 306 more rows]
