# Supplementary material for: Prophetic Granger Causality to infer gene regulatory networks
Source: PLoS One. 2017 Dec 6;12(12):e0170340. doi: 10.1371/journal.pone.0170340 (PMC5718405; doi:10.1371/journal.pone.0170340)
Supplement: S4 Table — Six genes had multiple phosphosites, each one indicated with a different lowercase letter after the protein name. Letters indicate the particular phosphosite of a protein. (XLSX) [file pone.0170340.s005.xlsx]

## Sheet: S4- Probe disambiguation
Supplemental Table S4. Probe disambiguation
Phosphoprotein	Displayed name
EGFR_pY1068	EGFRa
EGFR_pY1173	EGFRc
EGFR_py992	EGFRb
Src_pY416	SRCa
Src_pY527	SRCb
AKT_pS473	AKTb
AKT_pT308	AKTa
GSK3-alpha-beta_pS21_pS9	GSK3-ABa
GSK3-alpha-beta_pS9	GSK3-ABb
S6_pS240_S244	S6a
S6_pS235_S236	S6b
4EBP1_pS65	4EBP1a
4EBP1_pT37_pT46	4EBP1b
